# Supplementary material for: Structural plasticity of bacterial ESCRT-III protein PspA in higher-order assemblies
Source: Nat Struct Mol Biol. 2024 Aug 16;32(1):23–34. doi: 10.1038/s41594-024-01359-7 (PMC11746142; doi:10.1038/s41594-024-01359-7)
Supplement: Supplementary file 3 — Statistical Source Data. [file 41594_2024_1359_MOESM3_ESM.xlsx]

## Sheet: A
apo		SynPspA + ADP
Relative abundance [%]	Diameter [Å]	Relative abundance [%]	Diameter [Å]
0	170	0	170
19.7	181.3	4.5	181.3
21.8	201.5	7.6	201.5
23	214.5	16.2	214.5
15.4	233.2	20.4	233.2
15.5	250.4	32.9	250.4
0.6	268.4	14.3	268.4
3.8	279.5	4.1	279.5
0	291.3	0	291.3
0	306	0	306
0	317	0	317
0	345	0.9	345
0.2	366	0.8	366
0	376	1.1	376
0	398	1.5	398
0	420	0	420

## Sheet: B
apo		SynPspA + ATP
Relative abundance [%]	Diameter [Å]	Relative abundance [%]	Diameter [Å]
0	170	0	170
19.7	181.3	6.8	181.3
21.8	201.5	10.1	201.5
23	214.5	14.2	214.5
15.4	233.2	10.6	233.2
15.5	250.4	11.8	250.4
0.6	268.4	16.4	268.4
3.8	279.5	8.4	279.5
0	291.3	8.4	291.3
0	306	6.3	306
0	317	4.7	317
0	345	0.2	345
0.2	366	1.9	366
0	376	0	376
0	398	0	398
0	420	0	420
