# Supplementary material for: Structural plasticity of bacterial ESCRT-III protein PspA in higher-order assemblies
Source: Nat Struct Mol Biol. 2024 Aug 16;32(1):23–34. doi: 10.1038/s41594-024-01359-7 (PMC11746142; doi:10.1038/s41594-024-01359-7)
Supplement: Supplementary file 4 — Statistical Source Data. [file 41594_2024_1359_MOESM4_ESM.xlsx]

## Sheet: C
Cα82-Cα187 distance [Å]	Diameter [Å]
143.656	181.3
145.129	201.5
149.689	214.5
149.715	233.2
151.536	250.4
151.439	268.4
150.958	279.5
151.378	291.3
151.465	306
150.68	317
0	345
148.444	366
0	376
0	398

## Sheet: D
Displacement angle Hinge 1[deg]	Displacement angle Hinge 2 [deg]	Displacement angle Hinge 3 [deg]	Diameter [Å]
-22.698	-42.327	4.876	181.3
-18.008	-34.522	8.019	201.5
-13.14	-24.006	14.475	214.5
-9.524	-22.109	17.416	233.2
-7.787	-15.235	23.189	250.4
-4.979	-8.972	23.746	268.4
-3.491	-7.403	17.416	279.5
-1.754	-0.932	21.31	291.3
-1	6.922	24.69	306
0	14.032	23.58	317
0	0	0	345
0	21.701	24.878	366
0	0	0	376
0	0	0	398

## Sheet: E
SD of pair distances [Å]	Residue
0.87887	44
0.4147	74
3.45597	126
1.98874	170
2.37321	174
0.81304	179
