# Supplementary material for: Structural plasticity of bacterial ESCRT-III protein PspA in higher-order assemblies
Source: Nat Struct Mol Biol. 2024 Aug 16;32(1):23–34. doi: 10.1038/s41594-024-01359-7 (PMC11746142; doi:10.1038/s41594-024-01359-7)
Supplement: Supplementary file 5 — Statistical Source Data. [file 41594_2024_1359_MOESM5_ESM.xlsx]

## Sheet: B
WT	R44K	E126Q	E179Q	R44K/E126Q	R44K/E179Q	E126Q/E179Q	R44K/E126Q/E179Q	a1-5
ATPase activity [h^-1]	ATPase activity [h^-1]	ATPase activity [h^-1]	ATPase activity [h^-1]	ATPase activity [h^-1]	ATPase activity [h^-1]	ATPase activity [h^-1]	ATPase activity [h^-1]	ATPase activity [h^-1]
3.96354	0.63716	0.72987	0.88514	0.57363	0.31119	1.18429	0.56	0.87147
4.0727	0.41846	0.58588	0.75356	0.3751	0.18508	0.66081	0.45455	0.88495
4.34969	0.36603	0.57318	0.76171	0.25962	0.38821	0.69854	0.49881	0.74571
5.80431	0.48051	0.53691	2.107	0.35024	0.21806	0.67864	0.72872	2.69571
5.78039	0.27874	0.3836	1.76198	0.15434	0.1801	0.75155	0.49914	2.74315
5.82853	0.3839	0.49871	1.93245	0.26662	0.16407	0.68115	0.45216	2.56805
3.66085	1.61886	0.87721	0.53556	1.4181	0.36337	0.66452	0.40449	2.66142
3.36524	1.68534	0.90701	0.52533	1.40031	0.29421	0.71943	0.33777	2.68413
3.4468	1.73457	0.95181	0.76645	1.42679	0.37565	0.72722	0.34541	2.32701
1.43003	0.89152	0.93265		0.3067			0.04632
1.68814	0.90225	0.76626		0.25798			0.05016
1.4246	0.90518	0.6984		0.46477			0.05838
0.92842	0.86159	0.42116
0.95515	0.87903	0.47782
0.93163	0.90893	0.44062
0.81391		0.45316
0.8779		0.47378
0.80296		0.43852
3.83469
3.7814
3.75769
3.10895
3.03966
2.94392
4.29475
3.86659
4.1217

## Sheet: C
WT	WT + EPL
ATPase activity [h^-1]	ATPase activity [h^-1]
3.10895	6.36254
3.03966	6.68529
2.94392	6.50599

## Sheet: D
ADP 426/134	ADP 426/134	ADP 426/159	ADP 426/159	ATP 506/159	ATP 506/159	ATP 506/79	ATP 506/79
Time [min]	Intensity [1000*cps]	Time [min]	Intensity [1000*cps]	Time [min]	Intensity [1000*cps]	Time [min]	Intensity [1000*cps]
0	0.07	0	0.02	0	0.02	0.007	0.02
0.014	0.03	0.014	0.02	0.014	0.04	0.035	0.03
0.028	0.03	0.021	0.04	0.021	0.03	0.042	0.04
0.035	0.03	0.035	0.01	0.028	0.03	0.056	0.01
0.049	0.02	0.042	0.03	0.042	0.02	0.063	0.02
0.056	0.03	0.049	0.01	0.049	0.03	0.07	0.01
0.063	0.02	0.056	0.02	0.063	0.01	0.077	0.03
0.077	0.01	0.063	0.02	0.077	0.01	0.084	0.01
0.084	0.01	0.07	0.01	0.084	0.02	0.112	0.04
0.091	0.04	0.077	0.05	0.098	0.01	0.126	0.02
0.098	0.02	0.084	0.01	0.105	0.01	0.14	0.04
0.105	0.01	0.091	0.02	0.112	0.01	0.154	0.03
0.112	0.01	0.098	0.01	0.126	0.01	0.161	0.03
0.119	0.02	0.105	0.02	0.133	0.01	0.168	0.03
0.126	0.04	0.119	0.04	0.14	0.02	0.175	0.04
0.133	0.02	0.126	0.01	0.175	0.02	0.182	0.04
0.14	0.02	0.14	0.01	0.182	0.02	0.189	0.04
0.147	0.08	0.147	0.04	0.224	0.01	0.203	0.01
0.168	0.01	0.161	0.02	0.238	0.01	0.217	0.03
0.175	0.03	0.168	0.02	0.2661	0.01	0.245	0.03
0.189	0.02	0.175	0.04	0.2941	0.01	0.252	0.03
0.217	0.03	0.189	0.02	0.3291	0.01	0.2661	0.01
0.224	0.01	0.224	0.02	0.3571	0.01	0.2731	0.01
0.238	0.1	0.252	0.03	0.3851	0.01	0.2871	0.02
0.2661	0.02	0.259	0.03	0.4131	0.02	0.3011	0.02
0.2731	0.04	0.2661	0.01	0.4411	0.02	0.3431	0.01
0.2801	0.04	0.2871	0.02	0.4621	0.01	0.4061	0.02
0.2941	0.01	0.3291	0.02	0.6021	0.02	0.4271	0.02
0.3081	0.04	0.3361	0.04	0.6161	0.02	0.4551	0.03
0.3361	0.02	0.3711	0.01	0.6441	0.01	0.4831	0.01
0.3431	0.02	0.3921	0.02	0.6651	0.02	0.4971	0.02
0.3501	0.06	0.3991	0.01	0.7351	0.01	0.6581	0.01
0.3571	0.02	0.4131	0.04	0.7491	0.03	0.6651	0.02
0.3641	0.05	0.4411	0.01	0.7631	0.03	0.6721	0.01
0.3711	0.02	0.4481	0.01	0.7701	0.01	0.6931	0.02
0.3991	0.03	0.4761	0.01	0.8121	0.01	0.7071	0.01
0.4271	0.02	0.5111	0.01	0.8261	0.02	0.7141	0.02
0.4551	0.05	0.5251	0.02	0.8541	0.01	0.7421	0.02
0.4621	0.02	0.5951	0.01	0.8681	0.01	0.7491	0.01
0.4691	0.03	0.6231	0.01	0.8961	0.03	0.7631	0.01
0.4901	0.05	0.6301	0.01	0.9101	0.01	0.7771	0.02
0.5041	0.01	0.6651	0.01	0.9381	0.01	0.7911	0.03
0.5181	0.01	0.6721	0.01	0.9592	0.02	0.8051	0.01
0.5251	0.02	0.6931	0.02	0.9661	0.02	0.8121	0.03
0.5461	0.02	0.7141	0.02	0.9872	0.02	0.8541	0.02
0.5531	0.02	0.7351	0.04	1.0152	0.03	0.8611	0.01
0.5671	0.04	0.7631	0.03	1.0222	0.02	0.8821	0.02
0.5741	0.01	0.7701	0.03	1.0362	0.01	0.9172	0.01
0.6091	0.04	0.7841	0.01	1.0502	0.02	0.9732	0.02
0.6161	0.02	0.8121	0.02	1.0572	0.03	0.9801	0.01
0.6301	0.02	0.8261	0.05	1.0992	0.01	0.9872	0.01
0.6581	0.05	0.8471	0.05	1.1412	0.02	1.0012	0.01
0.6791	0.01	0.8541	0.01	1.1832	0.02	1.0292	0.04
0.6931	0.04	0.8611	0.02	1.1902	0.02	1.0362	0.01
0.7001	0.01	0.8892	0.01	1.1972	0.01	1.0502	0.02
0.7071	0.01	0.9032	0.02	1.2112	0.01	1.0782	0.01
0.7141	0.18	0.9172	0.03	1.2182	0.01	1.1342	0.01
0.7211	0.03	0.9521	0.02	1.2462	0.02	1.2672	0.07
0.7281	0.01	0.9592	0.03	1.3092	0.02	1.2882	0.01
0.7351	0.02	0.9661	0.01	1.3162	0.03	1.3092	0.02
0.7491	0.01	1.0152	0.01	1.3232	0.01	1.3162	0.01
0.7561	0.03	1.0222	0.01	1.3582	0.01	1.3232	0.01
0.7631	0.01	1.0642	0.02	1.3652	0.01	1.3372	0.01
0.7701	0.02	1.1202	0.02	1.3722	0.01	1.3442	0.02
0.7841	0.03	1.1482	0.01	1.4142	0.02	1.3932	0.01
0.7981	0.06	1.1622	0.05	1.4282	0.01	1.4002	0.03
0.8051	0.01	1.1902	0.01	1.4422	0.01	1.4072	0.02
0.8121	0.02	1.2462	0.01	1.4492	0.03	1.4142	0.04
0.8191	0.02	1.2602	0.02	1.4632	0.01	1.4282	0.02
0.8261	0.04	1.2742	0.01	1.4702	0.01	1.4352	0.01
0.8331	0.01	1.2882	0.07	1.5332	0.01	1.4422	0.01
0.8541	0.02	1.3442	0.04	1.5402	0.01	1.4562	0.01
0.8611	0.01	1.3582	0.01	1.5612	0.01	1.4772	0.03
0.8681	0.01	1.3722	0.03	1.5682	0.01	1.4842	0.05
0.8751	0.06	1.3792	0.02	1.6103	0.01	1.5052	0.02
0.8892	0.01	1.4002	0.04	1.6173	0.03	1.5193	0.02
0.8961	0.01	1.4072	0.04	1.6313	0.02	1.5822	0.02
0.9032	0.06	1.4422	0.01	1.6523	0.02	1.5963	0.01
0.9592	0.06	1.4632	0.01	1.6733	0.02	1.6173	0.02
0.9801	0.03	1.4772	0.02	1.6943	0.01	1.6243	0.02
1.0012	0.02	1.4842	0.03	1.7293	0.02	1.6383	0.02
1.0152	0.02	1.4982	0.02	1.7713	0.02	1.6453	0.04
1.0222	0.02	1.5263	0.01	1.8063	0.01	1.6523	0.05
1.0292	0.01	1.5332	0.01	1.8133	0.01	1.6663	0.05
1.0362	0.02	1.5402	0.01	1.8203	0.01	1.6733	0.01
1.0502	0.01	1.5612	0.01	1.8553	0.02	1.6873	0.04
1.0572	0.04	1.5892	0.02	1.8693	0.02	1.6943	0.02
1.0642	0.07	1.5963	0.05	1.8763	0.01	1.7013	0.02
1.0712	0.01	1.6103	0.01	1.8903	0.06	1.7083	0.01
1.0782	0.03	1.6173	0.01	1.9043	0.03	1.7153	0.01
1.0852	0.01	1.6313	0.03	1.9183	0.02	1.7503	0.01
1.0992	0.01	1.6383	0.03	1.9253	0.01	1.7713	0.03
1.1202	0.01	1.6453	0.02	1.9323	0.01	1.7783	0.02
1.1272	0.02	1.6523	0.01	1.9533	0.01	1.8133	0.01
1.1412	0.02	1.6593	0.02	1.9673	0.03	1.8343	0.02
1.1482	0.02	1.6663	0.08	1.9813	0.01	1.8413	0.01
1.1552	0.02	1.6873	0.03	2.0233	0.04	1.8763	0.02
1.1762	0.03	1.6943	0.05	2.0793	0.01	1.8903	0.02
1.1832	0.02	1.7223	0.02	2.1213	0.01	1.9043	0.02
1.1972	0.04	1.7363	0.04	2.1774	0.02	1.9183	0.02
1.2112	0.01	1.7503	0.03	2.2053	0.01	1.9253	0.02
1.2392	0.04	1.7573	0.05	2.2194	0.01	1.9813	0.01
1.2462	0.02	1.7713	0.01	2.2334	0.04	2.0303	0.01
1.2532	0.02	1.7853	0.04	2.3104	0.01	2.0373	0.01
1.2602	0.05	1.7923	0.04	2.3524	0.01	2.0513	0.04
1.2742	0.01	1.8063	0.01	2.3804	0.03	2.0583	0.01
1.2882	0.02	1.8133	0.06	2.5694	0.02	2.1774	0.01
1.2952	0.01	1.8203	0.02	2.5904	0.02	2.1983	0.01
1.3092	0.05	1.8483	0.01	2.6184	0.01	2.3384	0.02
1.3162	0.02	1.8693	0.02	2.6814	0.04	2.3594	0.03
1.3232	0.03	1.8763	0.03	2.7724	0.03	2.3734	0.01
1.3302	0.05	1.9113	0.03	2.8424	0.02	2.3874	0.01
1.3372	0.01	1.9323	0.01	2.9405	0.01	2.4154	0.01
1.3442	0.02	1.9743	0.02	3.0105	0.01	2.5204	0.02
1.3512	0.04	1.9813	0.02	3.0175	0.03	2.5764	0.01
1.3582	0.03	1.9883	0.01	3.3535	0.01	2.6464	0.02
1.3652	0.02	1.9953	0.02	3.4306	0.01	2.6534	0.01
1.3722	0.01	2.0163	0.01	3.4376	0.01	2.7304	0.02
1.3792	0.02	2.0303	0.02	3.4446	0.06	2.7374	0.02
1.3862	0.02	2.0373	0.01	3.4585	0.02	2.7514	0.03
1.3932	0.02	2.0513	0.01	3.5006	0.02	2.7585	0.01
1.4002	0.05	2.0583	0.03	3.5076	0.02	2.8845	0.03
1.4072	0.04	2.0723	0.01	3.6476	0.01	2.9265	0.02
1.4142	0.03	2.1563	0.02	3.6826	0.02	2.9475	0.02
1.4212	0.02	2.2334	0.01	3.7876	0.01	3.0035	0.02
1.4282	0.02	2.2684	0.03	3.8296	0.02	3.1575	0.03
1.4352	0.06	2.2754	0.03	3.8436	0.02	3.2765	0.01
1.4422	0.04	2.2894	0.02	3.8856	0.02	3.2905	0.02
1.4632	0.02	2.3034	0.02	3.9206	0.01	3.3045	0.02
1.4702	0.01	2.3174	0.02	3.9486	0.03	3.3465	0.01
1.4772	0.02	2.3664	0.01	4.1377	0.01	3.4516	0.02
1.4842	0.01	2.4084	0.02	4.2077	0.02	3.4585	0.02
1.4912	0.02	2.4434	0.01	4.2217	0.02	3.5216	0.02
1.4982	0.03	2.4644	0.01	4.2497	0.02	3.5566	0.01
1.5052	0.04	2.4784	0.06	4.3337	0.01	3.5706	0.04
1.5332	0.03	2.4994	0.01	4.3827	0.05	3.6126	0.01
1.5473	0.01	2.5064	0.02	4.4177	0.03	3.6686	0.02
1.5543	0.02	2.5554	0.01	4.4597	0.02	3.6826	0.01
1.5612	0.03	2.5974	0.03	4.4877	0.01	3.7526	0.02
1.5753	0.03	2.6114	0.04	4.6978	0.01	3.8856	0.01
1.5822	0.01	2.6394	0.02	4.7748	0.03	3.9276	0.01
1.6033	0.02	2.6954	0.02	4.8448	0.01	4.0047	0.03
1.6173	0.02	2.7374	0.02	4.8588	0.02	4.0887	0.03
1.6243	0.05	2.7444	0.02	5.0688	0.01	4.1447	0.04
1.6313	0.07	2.8214	0.02	5.1808	0.03	4.2007	0.01
1.6383	0.01	2.9125	0.09	5.2368	0.02	4.2427	0.03
1.6453	0.02	2.9195	0.12	5.2998	0.01	4.3127	0.02
1.6523	0.02	2.9335	0.02	5.3068	0.01	4.3267	0.01
1.6733	0.01	2.9545	0.02	5.3208	0.02	4.3407	0.05
1.6943	0.04	2.9895	0.01	5.3348	0.01	4.3967	0.01
1.7013	0.03	3.0245	0.04	5.3699	0.02	4.4037	0.02
1.7083	0.01	3.0315	0.03	5.4399	0.03	4.4247	0.01
1.7223	0.06	3.1085	0.02	5.4469	0.02	4.4527	0.01
1.7293	0.01	3.1435	0.01	5.4749	0.01	4.5857	0.01
1.7363	0.02	3.1715	0.02	5.4819	0.03	4.6277	0.01
1.7433	0.02	3.1855	0.03	5.4959	0.01	4.6768	0.03
1.7573	0.04	3.1995	0.02	5.5239	0.01	4.6838	0.01
1.7643	0.01	3.2065	0.02	5.6149	0.01	4.6978	0.01
1.7853	0.03	3.2135	0.02	5.6779	0.02	4.7257	0.02
1.7993	0.04	3.2485	0.01	5.6849	0.01	4.7608	0.01
1.8063	0.02	3.2905	0.01	5.7759	0.01	4.7748	0.02
1.8133	0.02	3.3115	0.01	5.7829	0.01	4.9148	0.01
1.8273	0.01	3.3185	0.01	5.8599	0.02	5.0058	0.02
1.8343	0.03	3.3325	0.02	5.8669	0.01	5.0828	0.01
1.8413	0.03	3.4025	0.02	5.8809	0.02	5.0968	0.03
1.8483	0.01	3.4516	0.01	5.965	0.01	5.1108	0.02
1.8553	0.02	3.4725	0.02	6	0.01	5.1388	0.01
1.8623	0.01	3.5006	0.02	6.007	0.01	5.1738	0.01
1.8693	0.02	3.5286	0.04	6.028	0.04	5.2228	0.03
1.8763	0.01	3.5356	0.02	6.035	0.02	5.2579	0.02
1.8903	0.02	3.5426	0.01	6.07	0.02	5.2719	0.01
1.8973	0.02	3.6056	0.01	6.098	0.04	5.3488	0.01
1.9113	0.02	3.6126	0.02	6.119	0.02	5.4189	0.01
1.9253	0.06	3.6686	0.01	6.126	0.04	5.4469	0.02
1.9393	0.03	3.6756	0.08	6.133	0.05	5.4539	0.01
1.9813	0.02	3.6966	0.01	6.14	0.08	5.4749	0.02
1.9883	0.02	3.7036	0.05	6.147	0.15	5.4959	0.01
2.0023	0.02	3.7106	0.03	6.154	0.02	5.5169	0.02
2.0373	0.02	3.7176	0.01	6.161	0.1	5.6009	0.02
2.0443	0.01	3.7316	0.01	6.168	0.16	5.7059	0.02
2.0653	0.02	3.7736	0.04	6.175	0.28	5.7269	0.02
2.0933	0.01	3.8156	0.02	6.182	0.23	5.7339	0.02
2.1073	0.01	3.8296	0.01	6.189	0.52	5.7479	0.01
2.1143	0.01	3.9626	0.01	6.196	0.45	5.7619	0.01
2.1283	0.02	3.9976	0.02	6.203	0.5	5.7899	0.03
2.1704	0.1	4.1097	0.02	6.21	0.74	5.8459	0.02
2.1844	0.01	4.1237	0.02	6.217	0.75	5.8599	0.02
2.2404	0.02	4.1307	0.02	6.224	1.27	5.874	0.02
2.2474	0.03	4.1657	0.02	6.231	1.44	5.958	0.01
2.2684	0.01	4.2287	0.02	6.238	1.76	6.021	0.04
2.2964	0.03	4.2637	0.02	6.245	2.07	6.028	0.02
2.3104	0.05	4.2777	0.02	6.252	2.62	6.063	0.01
2.3664	0.01	4.2847	0.06	6.259	2.56	6.098	0.01
2.3734	0.01	4.2987	0.01	6.266	2.8	6.105	0.01
2.3804	0.01	4.3057	0.02	6.273	3.76	6.112	0.12
2.4084	0.02	4.3197	0.01	6.28	4.1	6.119	0.02
2.4224	0.02	4.3617	0.02	6.287	4.42	6.126	0.03
2.4434	0.03	4.3687	0.04	6.294	4.64	6.133	0.06
2.4644	0.03	4.3897	0.05	6.301	5.351	6.14	0.07
2.4714	0.01	4.4037	0.04	6.308	5.541	6.147	0.24
2.5204	0.03	4.4177	0.01	6.315	6.451	6.154	0.44
2.5274	0.02	4.4527	0.01	6.322	6.421	6.161	0.27
2.5344	0.01	4.4667	0.03	6.329	5.27	6.168	0.68
2.5414	0.04	4.4807	0.03	6.336	6.601	6.175	0.63
2.5834	0.02	4.4947	0.02	6.343	6.171	6.182	0.87
2.5974	0.02	4.5227	0.03	6.35	6.411	6.189	0.99
2.6114	0.01	4.5367	0.01	6.357	6.391	6.196	1.36
2.6464	0.03	4.5437	0.01	6.364	5.471	6.203	1.72
2.7094	0.01	4.5577	0.02	6.371	7.411	6.21	2.24
2.7724	0.01	4.5927	0.01	6.378	5.26	6.217	2.1
2.7935	0.01	4.6067	0.03	6.385	5.491	6.224	3.03
2.8005	0.02	4.6137	0.02	6.392	5.24	6.231	3.84
2.8145	0.01	4.6277	0.04	6.399	4.62	6.238	4.29
2.8424	0.03	4.6417	0.01	6.406	4.88	6.245	6.121
2.8565	0.03	4.6768	0.01	6.413	4.12	6.252	6.891
2.8775	0.08	4.7188	0.03	6.42	3.98	6.259	7.471
2.8845	0.01	4.7538	0.02	6.427	3.51	6.266	8.961
2.9195	0.02	4.7678	0.01	6.434	3.46	6.273	10.682
2.9545	0.01	4.7748	0.01	6.441	2.32	6.28	11.852
3.0035	0.07	4.7888	0.02	6.448	2.69	6.287	12.533
3.0455	0.02	4.8308	0.05	6.455	1.91	6.294	14.434
3.1155	0.03	4.8378	0.01	6.462	2.21	6.301	14.354
3.1295	0.01	4.8658	0.02	6.469	2.03	6.308	16.705
3.1505	0.03	4.8798	0.02	6.476	1.54	6.315	16.265
3.1575	0.04	4.9218	0.01	6.483	1.32	6.322	16.675
3.1855	0.02	4.9848	0.01	6.49	1.12	6.329	17.886
3.1925	0.01	5.0128	0.02	6.497	1.43	6.336	17.565
3.2065	0.02	5.0268	0.01	6.504	1.01	6.343	17.295
3.2205	0.02	5.0408	0.02	6.5111	1.04	6.35	18.266
3.2345	0.02	5.0688	0.02	6.5181	0.8	6.357	17.555
3.2555	0.02	5.0758	0.01	6.5251	0.83	6.364	17.125
3.2625	0.01	5.1038	0.02	6.5321	0.88	6.371	17.235
3.2835	0.01	5.1178	0.01	6.5391	0.72	6.378	14.674
3.3045	0.04	5.1388	0.02	6.5461	0.71	6.385	15.764
3.3255	0.04	5.1458	0.03	6.5531	0.52	6.392	14.184
3.3325	0.03	5.1528	0.03	6.5601	0.65	6.399	13.373
3.3395	0.03	5.1598	0.06	6.567	0.48	6.406	12.273
3.3465	0.02	5.1668	0.04	6.574	0.38	6.413	11.232
3.3675	0.03	5.1738	0.16	6.581	0.69	6.42	10.422
3.3816	0.02	5.1808	0.07	6.588	0.43	6.427	9.552
3.3956	0.01	5.1878	0.11	6.595	0.44	6.434	9.181
3.4025	0.07	5.1948	0.22	6.6021	0.43	6.441	7.851
3.4165	0.03	5.2018	0.35	6.6091	0.46	6.448	6.991
3.4235	0.03	5.2088	0.39	6.6161	0.47	6.455	5.27
3.4306	0.02	5.2158	0.59	6.6231	0.27	6.462	4.78
3.4446	0.03	5.2228	0.71	6.6301	0.28	6.469	4.98
3.4585	0.02	5.2298	0.87	6.6371	0.35	6.476	4.45
3.4655	0.03	5.2368	1.05	6.6441	0.46	6.483	3.52
3.4725	0.01	5.2438	1.41	6.6511	0.34	6.49	3.41
3.4936	0.03	5.2509	2.17	6.6581	0.3	6.497	2.58
3.5006	0.02	5.2579	2.11	6.6651	0.25	6.504	3.26
3.5286	0.01	5.2649	2.67	6.6721	0.26	6.5111	2.72
3.5426	0.03	5.2719	3.04	6.6791	0.37	6.5181	2.1
3.5496	0.03	5.2789	3.54	6.6861	0.2	6.5251	2.22
3.5776	0.02	5.2859	3.71	6.6931	0.31	6.5321	2.5
3.5986	0.01	5.2929	3.72	6.7001	0.18	6.5391	1.69
3.6126	0.01	5.2998	3.67	6.7071	0.19	6.5461	1.9
3.6406	0.02	5.3068	5.09	6.7141	0.28	6.5531	1.76
3.6966	0.01	5.3138	5.14	6.7211	0.3	6.5601	1.61
3.7106	0.01	5.3208	5.14	6.7281	0.24	6.567	1.65
3.7176	0.04	5.3278	4.66	6.7351	0.23	6.574	1.06
3.7246	0.01	5.3348	4.46	6.7421	0.24	6.581	1.54
3.7386	0.02	5.3418	4.41	6.7491	0.19	6.588	1.29
3.7526	0.02	5.3488	4.47	6.7561	0.19	6.595	1.34
3.7596	0.01	5.3559	4.89	6.7631	0.22	6.6021	1.1
3.7666	0.02	5.3629	3.72	6.7701	0.31	6.6091	1.15
3.7806	0.02	5.3699	3.85	6.7771	0.14	6.6161	1.43
3.8156	0.05	5.3769	3.41	6.7841	0.05	6.6231	0.9
3.8296	0.03	5.3839	3.02	6.7911	0.11	6.6301	1.04
3.8576	0.02	5.3909	2.57	6.7981	0.25	6.6371	0.87
3.8646	0.02	5.3979	2.11	6.8051	0.13	6.6441	1.08
3.8856	0.05	5.4049	2.19	6.8121	0.22	6.6511	0.6
3.8996	0.01	5.4119	1.66	6.8191	0.16	6.6581	0.7
3.9136	0.01	5.4189	1.94	6.8261	0.21	6.6651	0.69
3.9206	0.04	5.4259	1.4	6.8331	0.12	6.6721	0.81
3.9346	0.04	5.4329	1.39	6.8401	0.27	6.6791	0.77
3.9486	0.02	5.4399	1.14	6.8471	0.23	6.6861	1.09
3.9626	0.01	5.4469	0.93	6.8541	0.11	6.6931	0.88
3.9696	0.02	5.4539	0.7	6.8611	0.2	6.7001	0.94
3.9976	0.02	5.4609	0.7	6.8681	0.15	6.7071	1.15
4.0047	0.01	5.4679	0.77	6.8751	0.2	6.7141	0.66
4.0117	0.04	5.4749	0.86	6.8821	0.22	6.7211	0.74
4.0187	0.01	5.4819	0.76	6.8891	0.16	6.7281	0.66
4.0257	0.01	5.4889	0.67	6.8961	0.12	6.7351	0.48
4.0326	0.01	5.4959	0.59	6.9031	0.17	6.7421	0.42
4.0396	0.04	5.5029	0.43	6.9101	0.1	6.7491	0.74
4.0466	0.01	5.5099	0.31	6.9171	0.11	6.7561	0.72
4.0536	0.01	5.5169	0.43	6.9241	0.13	6.7631	0.45
4.0606	0.04	5.5239	0.44	6.9311	0.12	6.7701	0.52
4.0676	0.03	5.5309	0.43	6.9381	0.14	6.7771	0.37
4.0746	0.02	5.5379	0.25	6.9451	0.12	6.7841	0.57
4.0887	0.03	5.5449	0.38	6.9521	0.16	6.7911	0.51
4.1097	0.04	5.5519	0.3	6.9591	0.09	6.7981	0.66
4.1167	0.01	5.5589	0.26	6.9661	0.18	6.8051	0.63
4.1237	0.02	5.5659	0.26	6.9731	0.13	6.8121	0.48
4.1307	0.02	5.5729	0.15	6.9801	0.15	6.8191	0.48
4.1377	0.01	5.5799	0.3	6.9871	0.12	6.8261	0.48
4.1517	0.05	5.5869	0.22	6.9941	0.19	6.8331	0.54
4.1727	0.03	5.5939	0.14	7.0011	0.15	6.8401	0.65
4.1797	0.01	5.6009	0.23	7.0081	0.09	6.8471	0.57
4.1867	0.02	5.6079	0.47	7.0151	0.21	6.8541	0.46
4.1937	0.03	5.6149	0.21	7.0221	0.08	6.8611	0.6
4.2007	0.04	5.6219	0.2	7.0291	0.15	6.8681	0.39
4.2077	0.03	5.6289	0.25	7.0361	0.25	6.8751	0.44
4.2147	0.01	5.6359	0.12	7.0431	0.08	6.8821	0.43
4.2217	0.02	5.6429	0.24	7.0501	0.23	6.8891	0.48
4.2287	0.02	5.6499	0.22	7.0571	0.12	6.8961	0.33
4.2497	0.05	5.6569	0.16	7.0641	0.15	6.9031	0.35
4.2567	0.02	5.6639	0.14	7.0711	0.13	6.9101	0.64
4.2637	0.01	5.6709	0.16	7.0781	0.11	6.9171	0.58
4.2707	0.05	5.6779	0.2	7.0851	0.15	6.9241	0.4
4.2777	0.06	5.6849	0.13	7.0921	0.06	6.9311	0.39
4.2847	0.02	5.6919	0.12	7.0991	0.15	6.9381	0.25
4.2987	0.02	5.6989	0.12	7.1061	0.02	6.9451	0.37
4.3057	0.06	5.7059	0.11	7.1131	0.07	6.9521	0.35
4.3267	0.01	5.7129	0.26	7.1202	0.08	6.9591	0.37
4.3547	0.02	5.7199	0.26	7.1272	0.02	6.9661	0.3
4.3967	0.01	5.7269	0.28	7.1342	0.15	6.9731	0.21
4.4037	0.02	5.7339	0.08	7.1411	0.25	6.9801	0.43
4.4107	0.03	5.7409	0.14	7.1481	0.12	6.9871	0.54
4.4177	0.03	5.7479	0.34	7.1551	0.13	6.9941	0.46
4.4387	0.05	5.7549	0.14	7.1621	0.11	7.0011	0.47
4.4527	0.01	5.7619	0.1	7.1691	0.07	7.0081	0.39
4.4597	0.03	5.7689	0.06	7.1761	0.04	7.0151	0.38
4.5017	0.02	5.7759	0.17	7.1831	0.12	7.0221	0.25
4.5227	0.03	5.7829	0.13	7.1901	0.05	7.0291	0.19
4.5297	0.02	5.7899	0.09	7.1972	0.07	7.0361	0.32
4.5577	0.01	5.7969	0.2	7.2042	0.03	7.0431	0.27
4.5717	0.03	5.8039	0.21	7.2112	0.12	7.0501	0.35
4.5787	0.01	5.8109	0.16	7.2182	0.03	7.0571	0.34
4.5857	0.02	5.8179	0.03	7.2252	0.18	7.0641	0.38
4.5927	0.02	5.8249	0.17	7.2322	0.09	7.0711	0.33
4.5997	0.01	5.8319	0.09	7.2392	0.07	7.0781	0.41
4.6137	0.03	5.8389	0.13	7.2462	0.07	7.0851	0.33
4.6207	0.04	5.8459	0.18	7.2532	0.09	7.0921	0.17
4.6627	0.04	5.8529	0.11	7.2602	0.14	7.0991	0.39
4.6698	0.02	5.8599	0.1	7.2672	0.12	7.1061	0.31
4.6838	0.02	5.8669	0.07	7.2742	0.09	7.1131	0.36
4.7048	0.1	5.874	0.16	7.2812	0.08	7.1202	0.37
4.7188	0.01	5.8809	0.08	7.2882	0.06	7.1272	0.31
4.7257	0.03	5.8879	0.02	7.2952	0.1	7.1342	0.55
4.7328	0.07	5.8949	0.05	7.3022	0.04	7.1411	0.34
4.7538	0.08	5.9019	0.06	7.3092	0.23	7.1481	0.3
4.7748	0.04	5.9089	0.06	7.3162	0.09	7.1551	0.23
4.8028	0.02	5.9159	0.06	7.3232	0.08	7.1621	0.39
4.8098	0.02	5.9229	0.08	7.3302	0.08	7.1691	0.3
4.8168	0.05	5.93	0.11	7.3372	0.14	7.1761	0.29
4.8238	0.05	5.937	0.07	7.3442	0.05	7.1831	0.06
4.8308	0.06	5.944	0.12	7.3512	0.07	7.1901	0.21
4.8448	0.06	5.951	0.1	7.3582	0.01	7.1972	0.4
4.8518	0.02	5.958	0.1	7.3652	0.1	7.2042	0.22
4.8588	0.02	5.965	0.11	7.3722	0.08	7.2112	0.14
4.8658	0.04	5.972	0.11	7.3792	0.03	7.2182	0.18
4.8728	0.02	5.979	0.16	7.3862	0.07	7.2252	0.21
4.8798	0.05	5.986	0.14	7.3932	0.08	7.2322	0.27
4.8868	0.01	5.993	0.09	7.4072	0.08	7.2392	0.11
4.9078	0.02	6	0.08	7.4142	0.09	7.2462	0.16
4.9218	0.1	6.007	0.04	7.4212	0.24	7.2532	0.27
4.9288	0.01	6.014	0.07	7.4282	0.05	7.2602	0.19
4.9358	0.02	6.021	0.06	7.4352	0.12	7.2672	0.25
4.9428	0.01	6.028	0.14	7.4422	0.1	7.2742	0.14
4.9498	0.05	6.035	0.05	7.4492	0.14	7.2812	0.11
4.9568	0.01	6.042	0.11	7.4562	0.08	7.2882	0.14
4.9708	0.03	6.049	0.07	7.4632	0.06	7.2952	0.28
4.9918	0.01	6.056	0.05	7.4702	0.03	7.3022	0.23
5.0058	0.01	6.063	0.1	7.4772	0.04	7.3092	0.19
5.0128	0.03	6.07	0.05	7.4912	0.01	7.3162	0.12
5.0198	0.02	6.077	0.03	7.4982	0.09	7.3232	0.24
5.0268	0.02	6.084	0.08	7.5052	0.06	7.3302	0.18
5.0408	0.02	6.091	0.11	7.5122	0.05	7.3372	0.08
5.0478	0.02	6.098	0.05	7.5262	0.11	7.3442	0.27
5.0548	0.05	6.105	0.06	7.5332	0.07	7.3512	0.28
5.0618	0.02	6.112	0.05	7.5402	0.12	7.3582	0.26
5.0688	0.02	6.119	0.04	7.5472	0.05	7.3652	0.26
5.0758	0.03	6.126	0.09	7.5542	0.05	7.3722	0.26
5.0828	0.04	6.133	0.07	7.5612	0.04	7.3792	0.21
5.0968	0.02	6.14	0.05	7.5682	0.02	7.3862	0.25
5.1108	0.07	6.147	0.04	7.5822	0.04	7.3932	0.2
5.1248	0.02	6.154	0.07	7.5892	0.05	7.4002	0.17
5.1318	0.05	6.161	0.08	7.5962	0.06	7.4072	0.13
5.1388	0.04	6.168	0.03	7.6032	0.09	7.4142	0.23
5.1668	0.12	6.175	0.03	7.6102	0.01	7.4212	0.18
5.1738	0.09	6.182	0.02	7.6172	0.07	7.4282	0.18
5.1808	0.02	6.189	0.12	7.6242	0.03	7.4352	0.34
5.1878	0.2	6.196	0.07	7.6312	0.1	7.4422	0.17
5.1948	0.34	6.203	0.06	7.6382	0.12	7.4492	0.46
5.2018	0.32	6.21	0.18	7.6452	0.03	7.4562	0.25
5.2088	0.49	6.217	0.05	7.6522	0.05	7.4632	0.18
5.2158	0.49	6.224	0.26	7.6592	0.02	7.4702	0.15
5.2228	0.59	6.231	0.16	7.6662	0.07	7.4772	0.13
5.2298	1.58	6.238	0.24	7.6732	0.1	7.4842	0.17
5.2368	1.22	6.245	0.35	7.6802	0.05	7.4912	0.14
5.2438	1.45	6.252	0.25	7.6872	0.08	7.4982	0.18
5.2509	2.26	6.259	0.24	7.6942	0.09	7.5052	0.2
5.2579	2.58	6.266	0.4	7.7012	0.04	7.5122	0.14
5.2649	3.32	6.273	0.37	7.7082	0.09	7.5192	0.16
5.2719	3.38	6.28	0.35	7.7152	0.06	7.5262	0.2
5.2789	4.17	6.287	0.46	7.7222	0.05	7.5332	0.15
5.2859	4.38	6.294	0.42	7.7292	0.02	7.5402	0.17
5.2929	4.66	6.301	0.62	7.7362	0.05	7.5472	0.18
5.2998	4.62	6.308	0.68	7.7432	0.01	7.5542	0.18
5.3068	6.561	6.315	0.66	7.7502	0.04	7.5612	0.16
5.3138	5.561	6.322	0.67	7.7572	0.04	7.5682	0.09
5.3208	5.731	6.329	0.58	7.7642	0.02	7.5752	0.11
5.3278	6.271	6.336	0.74	7.7712	0.03	7.5822	0.11
5.3348	6.831	6.343	0.65	7.7783	0.1	7.5892	0.19
5.3418	6.251	6.35	0.56	7.7853	0.01	7.5962	0.15
5.3488	5.431	6.357	0.48	7.7923	0.02	7.6032	0.16
5.3559	4.97	6.364	0.56	7.8063	0.01	7.6102	0.19
5.3629	5.511	6.371	0.42	7.8133	0.03	7.6172	0.06
5.3699	4.37	6.378	0.43	7.8203	0.08	7.6242	0.12
5.3769	4.57	6.385	0.71	7.8273	0.12	7.6312	0.12
5.3839	2.98	6.392	0.33	7.8342	0.03	7.6382	0.1
5.3909	3.04	6.399	0.4	7.8412	0.04	7.6452	0.07
5.3979	2.9	6.406	0.34	7.8483	0.06	7.6522	0.11
5.4049	2.3	6.413	0.49	7.8623	0.14	7.6592	0.1
5.4119	2.64	6.42	0.39	7.8763	0.04	7.6662	0.15
5.4189	1.94	6.427	0.23	7.8903	0.08	7.6732	0.16
5.4259	1.96	6.434	0.34	7.8973	0.08	7.6802	0.16
5.4329	1.83	6.441	0.19	7.9043	0.01	7.6872	0.08
5.4399	1.56	6.448	0.18	7.9113	0.1	7.6942	0.21
5.4469	1.54	6.455	0.12	7.9183	0.07	7.7012	0.17
5.4539	0.78	6.462	0.24	7.9253	0.1	7.7082	0.17
5.4609	1.24	6.469	0.12	7.9323	0.02	7.7152	0.2
5.4679	0.81	6.476	0.15	7.9393	0.04	7.7222	0.17
5.4749	0.86	6.483	0.16	7.9463	0.04	7.7292	0.12
5.4819	0.78	6.49	0.27	7.9533	0.08	7.7362	0.08
5.4889	0.65	6.497	0.09	7.9603	0.05	7.7432	0.08
5.4959	0.62	6.504	0.04	7.9673	0.11	7.7502	0.05
5.5029	0.47	6.5111	0.16	7.9743	0.01	7.7572	0.14
5.5099	0.31	6.5181	0.14	7.9813	0.02	7.7642	0.17
5.5169	0.55	6.5251	0.1	7.9883	0.05	7.7712	0.15
5.5239	0.37	6.5321	0.06	7.9953	0.05	7.7783	0.2
5.5309	0.64	6.5391	0.04	8.0023	0.05	7.7853	0.11
5.5379	0.68	6.5461	0.05	8.0093	0.04	7.7923	0.12
5.5449	0.36	6.5601	0.06	8.0163	0.04	7.7993	0.09
5.5519	0.68	6.567	0.08	8.0233	0.06	7.8063	0.05
5.5589	0.33	6.574	0.11	8.0303	0.04	7.8133	0.09
5.5659	0.25	6.581	0.06	8.0373	0.06	7.8203	0.08
5.5729	0.35	6.588	0.11	8.0443	0.02	7.8273	0.16
5.5799	0.43	6.595	0.11	8.0513	0.02	7.8342	0.13
5.5869	0.41	6.6021	0.15	8.0583	0.01	7.8412	0.16
5.5939	0.45	6.6091	0.09	8.0723	0.05	7.8483	0.09
5.6009	0.39	6.6161	0.07	8.0793	0.03	7.8553	0.18
5.6079	0.58	6.6231	0.09	8.0863	0.03	7.8623	0.24
5.6149	0.26	6.6301	0.06	8.0933	0.02	7.8693	0.09
5.6219	0.39	6.6371	0.07	8.1003	0.03	7.8763	0.18
5.6289	0.31	6.6441	0.08	8.1073	0.06	7.8833	0.12
5.6359	0.18	6.6581	0.04	8.1143	0.01	7.8903	0.11
5.6429	0.18	6.6651	0.05	8.1213	0.06	7.8973	0.13
5.6499	0.16	6.6721	0.07	8.1283	0.08	7.9043	0.22
5.6569	0.22	6.6791	0.03	8.1353	0.03	7.9113	0.17
5.6639	0.19	6.6861	0.06	8.1423	0.03	7.9183	0.1
5.6709	0.27	6.6931	0.06	8.1493	0.07	7.9253	0.01
5.6779	0.33	6.7001	0.06	8.1563	0.04	7.9323	0.17
5.6849	0.18	6.7071	0.08	8.1703	0.03	7.9393	0.09
5.6919	0.18	6.7141	0.03	8.1773	0.02	7.9463	0.22
5.6989	0.31	6.7281	0.08	8.1843	0.11	7.9533	0.19
5.7059	0.22	6.7351	0.08	8.1913	0.06	7.9603	0.12
5.7129	0.24	6.7421	0.05	8.2123	0.02	7.9673	0.24
5.7199	0.29	6.7491	0.07	8.2193	0.09	7.9743	0.19
5.7269	0.23	6.7561	0.09	8.2263	0.04	7.9813	0.08
5.7339	0.32	6.7631	0.09	8.2333	0.05	7.9883	0.08
5.7409	0.29	6.7701	0.06	8.2403	0.05	7.9953	0.05
5.7479	0.15	6.7771	0.06	8.2613	0.03	8.0023	0.12
5.7549	0.23	6.7841	0.03	8.2683	0.03	8.0093	0.12
5.7619	0.11	6.7911	0.09	8.2753	0.04	8.0163	0.07
5.7689	0.24	6.7981	0.07	8.2823	0.04	8.0233	0.07
5.7759	0.25	6.8051	0.08	8.2893	0.04	8.0303	0.07
5.7829	0.07	6.8121	0.11	8.2963	0.02	8.0373	0.1
5.7899	0.27	6.8191	0.06	8.3033	0.09	8.0443	0.04
5.7969	0.26	6.8331	0.01	8.3103	0.06	8.0513	0.12
5.8039	0.12	6.8401	0.03	8.3173	0.06	8.0583	0.15
5.8109	0.14	6.8471	0.02	8.3243	0.09	8.0653	0.09
5.8179	0.1	6.8541	0.02	8.3313	0.1	8.0723	0.14
5.8249	0.2	6.8611	0.05	8.3383	0.04	8.0793	0.11
5.8319	0.12	6.8681	0.04	8.3453	0.03	8.0863	0.18
5.8389	0.23	6.8751	0.03	8.3593	0.04	8.0933	0.09
5.8459	0.22	6.8821	0.05	8.3664	0.03	8.1003	0.08
5.8529	0.11	6.8891	0.05	8.3734	0.01	8.1073	0.33
5.8599	0.15	6.8961	0.03	8.3804	0.03	8.1143	0.2
5.8669	0.15	6.9031	0.02	8.3944	0.01	8.1213	0.09
5.874	0.11	6.9101	0.01	8.4014	0.05	8.1283	0.18
5.8809	0.06	6.9171	0.02	8.4083	0.05	8.1353	0.16
5.8879	0.07	6.9241	0.05	8.4153	0.07	8.1423	0.07
5.8949	0.1	6.9311	0.07	8.4223	0.04	8.1493	0.15
5.9019	0.06	6.9381	0.06	8.4293	0.08	8.1563	0.09
5.9089	0.14	6.9451	0.1	8.4363	0.07	8.1633	0.13
5.9159	0.14	6.9521	0.02	8.4433	0.08	8.1703	0.05
5.9229	0.07	6.9661	0.01	8.4503	0.02	8.1773	0.07
5.93	0.12	6.9731	0.07	8.4573	0.01	8.1913	0.11
5.937	0.21	6.9801	0.07	8.4643	0.06	8.1983	0.14
5.944	0.1	6.9871	0.02	8.4714	0.03	8.2053	0.15
5.951	0.05	6.9941	0.04	8.4784	0.02	8.2123	0.12
5.958	0.07	7.0151	0.04	8.4854	0.02	8.2193	0.11
5.965	0.2	7.0221	0.08	8.4924	0.02	8.2263	0.13
5.972	0.28	7.0291	0.07	8.4994	0.04	8.2333	0.06
5.979	0.16	7.0361	0.07	8.5064	0.15	8.2403	0.04
5.986	0.09	7.0431	0.03	8.5204	0.04	8.2473	0.06
5.993	0.11	7.0501	0.05	8.5274	0.03	8.2543	0.16
6	0.03	7.0571	0.11	8.5344	0.02	8.2613	0.18
6.007	0.16	7.0641	0.03	8.5414	0.03	8.2683	0.12
6.014	0.1	7.0711	0.06	8.5554	0.04	8.2753	0.08
6.021	0.05	7.0781	0.06	8.5624	0.02	8.2823	0.21
6.028	0.1	7.0851	0.04	8.5694	0.01	8.2893	0.14
6.035	0.17	7.0991	0.03	8.5764	0.04	8.2963	0.15
6.042	0.08	7.1061	0.05	8.5904	0.01	8.3033	0.02
6.049	0.17	7.1131	0.03	8.5974	0.01	8.3103	0.02
6.056	0.28	7.1272	0.05	8.6044	0.05	8.3173	0.19
6.063	0.07	7.1411	0.03	8.6114	0.02	8.3243	0.04
6.07	0.13	7.1551	0.11	8.6254	0.04	8.3313	0.14
6.077	0.1	7.1621	0.04	8.6324	0.05	8.3383	0.11
6.084	0.18	7.1691	0.06	8.6394	0.02	8.3453	0.1
6.091	0.12	7.1831	0.04	8.6534	0.1	8.3523	0.11
6.098	0.04	7.1901	0.02	8.6604	0.06	8.3593	0.12
6.105	0.09	7.1972	0.09	8.6674	0.01	8.3664	0.06
6.112	0.14	7.2042	0.02	8.6744	0.02	8.3734	0.16
6.119	0.04	7.2182	0.01	8.6814	0.07	8.3804	0.22
6.126	0.1	7.2252	0.01	8.6884	0.07	8.3874	0.04
6.133	0.09	7.2322	0.03	8.6954	0.05	8.3944	0.02
6.14	0.1	7.2532	0.02	8.7024	0.02	8.4014	0.09
6.147	0.1	7.2602	0.02	8.7094	0.02	8.4083	0.04
6.154	0.15	7.2672	0.02	8.7304	0.01	8.4153	0.08
6.161	0.15	7.2742	0.02	8.7374	0.11	8.4223	0.1
6.168	0.06	7.2812	0.04	8.7444	0.04	8.4293	0.09
6.175	0.14	7.2952	0.02	8.7514	0.02	8.4363	0.03
6.182	0.15	7.3022	0.03	8.7584	0.03	8.4433	0.12
6.189	0.19	7.3092	0.07	8.7654	0.03	8.4503	0.1
6.196	0.13	7.3162	0.01	8.7724	0.05	8.4573	0.01
6.203	0.13	7.3302	0.03	8.7864	0.02	8.4643	0.02
6.21	0.1	7.3372	0.11	8.7934	0.01	8.4714	0.1
6.217	0.11	7.3442	0.1	8.8004	0.02	8.4784	0.2
6.224	0.25	7.3512	0.05	8.8144	0.07	8.4854	0.02
6.231	0.24	7.3582	0.03	8.8284	0.04	8.4924	0.15
6.238	0.16	7.3652	0.08	8.8494	0.06	8.4994	0.08
6.245	0.34	7.3722	0.04	8.8564	0.04	8.5064	0.09
6.252	0.29	7.3792	0.05	8.8774	0.07	8.5134	0.09
6.259	0.29	7.3862	0.02	8.8844	0.02	8.5204	0.09
6.266	0.46	7.3932	0.01	8.8984	0.04	8.5274	0.16
6.273	0.54	7.4002	0.03	8.9054	0.02	8.5344	0.17
6.28	0.6	7.4072	0.08	8.9124	0.01	8.5414	0.1
6.287	0.69	7.4352	0.01	8.9194	0.02	8.5484	0.04
6.294	0.69	7.4422	0.02	8.9264	0.04	8.5554	0.07
6.301	0.59	7.4562	0.04	8.9334	0.01	8.5624	0.15
6.308	0.9	7.4632	0.04	8.9404	0.04	8.5694	0.04
6.315	0.74	7.4702	0.01	8.9474	0.04	8.5764	0.07
6.322	0.85	7.4842	0.03	8.9544	0.04	8.5834	0.19
6.329	0.86	7.4912	0.08	8.9614	0.02	8.5904	0.16
6.336	0.86	7.4982	0.04	8.9684	0.03	8.5974	0.04
6.343	0.8	7.5052	0.01	8.9754	0.1	8.6044	0.07
6.35	0.88	7.5122	0.04	8.9895	0.02	8.6114	0.1
6.357	0.96	7.5192	0.02	8.9965	0.02	8.6184	0.06
6.364	1.02	7.5402	0.02	9.0035	0.01	8.6254	0.18
6.371	1.14	7.5542	0.01	9.0175	0.01	8.6324	0.06
6.378	0.68	7.5682	0.02	9.0245	0.04	8.6394	0.12
6.385	0.67	7.5752	0.02	9.0315	0.02	8.6464	0.04
6.392	0.64	7.5892	0.03	9.0385	0.04	8.6534	0.08
6.399	0.76	7.5962	0.02	9.0595	0.01	8.6604	0.03
6.406	0.47	7.6172	0.03	9.0735	0.04	8.6674	0.08
6.413	0.68	7.6242	0.04	9.0805	0.02	8.6744	0.05
6.42	0.38	7.6312	0.02	9.0875	0.02	8.6814	0.05
6.427	0.29	7.6382	0.03	9.0945	0.02	8.6884	0.08
6.434	0.29	7.6662	0.08	9.1225	0.05	8.6954	0.11
6.441	0.43	7.6732	0.01	9.1295	0.02	8.7024	0.12
6.448	0.54	7.6802	0.02	9.1435	0.03	8.7094	0.18
6.455	0.38	7.6872	0.02	9.1505	0.02	8.7164	0.08
6.462	0.21	7.6942	0.04	9.1645	0.05	8.7234	0.03
6.469	0.31	7.7012	0.09	9.1715	0.02	8.7304	0.03
6.476	0.34	7.7152	0.04	9.1785	0.01	8.7374	0.12
6.483	0.17	7.7222	0.02	9.1855	0.04	8.7444	0.14
6.49	0.21	7.7292	0.01	9.1925	0.06	8.7514	0.07
6.497	0.11	7.7432	0.07	9.1995	0.02	8.7584	0.09
6.504	0.06	7.7502	0.06	9.2065	0.02	8.7654	0.05
6.5111	0.24	7.7572	0.01	9.2205	0.08	8.7724	0.1
6.5181	0.18	7.7712	0.07	9.2275	0.06	8.7794	0.04
6.5251	0.16	7.7783	0.01	9.2415	0.07	8.7864	0.05
6.5321	0.22	7.7853	0.02	9.2485	0.05	8.7934	0.12
6.5391	0.12	7.7923	0.09	9.2555	0.03	8.8004	0.15
6.5461	0.11	7.7993	0.05	9.2695	0.02	8.8074	0.05
6.5531	0.17	7.8063	0.06	9.2765	0.02	8.8144	0.14
6.5601	0.18	7.8133	0.01	9.2835	0.04	8.8214	0.1
6.567	0.13	7.8203	0.09	9.2905	0.02	8.8284	0.12
6.574	0.1	7.8273	0.01	9.2975	0.06	8.8354	0.16
6.581	0.11	7.8342	0.01	9.3045	0.04	8.8424	0.06
6.588	0.13	7.8412	0.01	9.3115	0.07	8.8494	0.08
6.595	0.04	7.8553	0.05	9.3185	0.05	8.8564	0.08
6.6021	0.09	7.8623	0.03	9.3255	0.03	8.8634	0.04
6.6091	0.07	7.8693	0.06	9.3325	0.03	8.8704	0.07
6.6161	0.21	7.8763	0.03	9.3395	0.06	8.8774	0.11
6.6231	0.07	7.8903	0.01	9.3465	0.02	8.8914	0.12
6.6301	0.07	7.8973	0.01	9.3535	0.09	8.8984	0.21
6.6371	0.09	7.9043	0.01	9.3605	0.02	8.9054	0.1
6.6441	0.09	7.9113	0.04	9.3815	0.03	8.9124	0.05
6.6511	0.2	7.9253	0.04	9.3885	0.04	8.9194	0.07
6.6581	0.09	7.9393	0.03	9.3955	0.01	8.9264	0.03
6.6651	0.07	7.9463	0.04	9.4025	0.03	8.9334	0.02
6.6721	0.09	7.9533	0.03	9.4095	0.04	8.9404	0.01
6.6791	0.06	7.9673	0.04	9.4305	0.02	8.9474	0.11
6.6861	0.04	7.9743	0.02	9.4375	0.01	8.9544	0.08
6.6931	0.08	7.9813	0.05	9.4445	0.02	8.9614	0.07
6.7001	0.05	7.9883	0.01	9.4515	0.01	8.9684	0.06
6.7071	0.1	7.9953	0.04	9.4585	0.06	8.9754	0.13
6.7141	0.05	8.0023	0.12	9.4655	0.02	8.9824	0.12
6.7211	0.09	8.0163	0.04	9.4725	0.02	8.9895	0.14
6.7281	0.05	8.0233	0.04	9.4795	0.08	8.9965	0.1
6.7351	0.06	8.0303	0.02	9.4935	0.09	9.0035	0.1
6.7421	0.09	8.0373	0.02	9.5005	0.06	9.0105	0.06
6.7491	0.05	8.0443	0.03	9.5075	0.01	9.0175	0.11
6.7561	0.04	8.0583	0.13	9.5145	0.04	9.0245	0.1
6.7631	0.09	8.0653	0.03	9.5215	0.02	9.0315	0.12
6.7701	0.14	8.0723	0.01	9.5285	0.03	9.0385	0.05
6.7771	0.13	8.0863	0.05	9.5355	0.05	9.0455	0.02
6.7841	0.15	8.0933	0.02	9.5635	0.04	9.0525	0.07
6.7911	0.06	8.1073	0.02	9.5705	0.02	9.0595	0.02
6.7981	0.22	8.1143	0.02	9.5775	0.03	9.0665	0.03
6.8051	0.08	8.1283	0.04	9.5915	0.03	9.0735	0.06
6.8121	0.17	8.1423	0.01	9.5985	0.06	9.0805	0.08
6.8191	0.1	8.1563	0.05	9.6055	0.07	9.0875	0.13
6.8261	0.1	8.1703	0.01	9.6195	0.03	9.0945	0.05
6.8331	0.13	8.1773	0.05	9.6335	0.01	9.1015	0.06
6.8401	0.06	8.1843	0.02	9.6405	0.03	9.1085	0.08
6.8471	0.05	8.1913	0.01	9.6545	0.01	9.1155	0.09
6.8611	0.06	8.1983	0.02	9.6615	0.02	9.1225	0.02
6.8681	0.05	8.2193	0.03	9.6685	0.06	9.1295	0.11
6.8751	0.05	8.2263	0.01	9.6896	0.06	9.1365	0.09
6.8821	0.04	8.2333	0.07	9.6966	0.04	9.1435	0.03
6.8891	0.05	8.2403	0.02	9.7036	0.01	9.1505	0.1
6.8961	0.06	8.2473	0.02	9.7106	0.02	9.1575	0.08
6.9031	0.07	8.2613	0.02	9.7176	0.05	9.1645	0.06
6.9101	0.06	8.2753	0.02	9.7246	0.04	9.1715	0.03
6.9171	0.06	8.2823	0.03	9.7316	0.08	9.1785	0.05
6.9241	0.09	8.2963	0.02	9.7456	0.03	9.1855	0.14
6.9311	0.06	8.3033	0.04	9.7526	0.06	9.1925	0.05
6.9381	0.07	8.3103	0.03	9.7666	0.02	9.1995	0.08
6.9451	0.09	8.3173	0.01	9.7736	0.02	9.2065	0.05
6.9521	0.13	8.3383	0.02	9.7806	0.04	9.2135	0.05
6.9591	0.01	8.3453	0.01	9.7876	0.02	9.2205	0.16
6.9661	0.05	8.3523	0.01	9.7946	0.02	9.2275	0.09
6.9731	0.04	8.3593	0.03	9.8016	0.06	9.2345	0.03
6.9801	0.05	8.3664	0.01	9.8086	0.01	9.2415	0.08
6.9941	0.1	8.3734	0.03	9.8156	0.01	9.2485	0.06
7.0011	0.09	8.3804	0.06	9.8226	0.02	9.2555	0.08
7.0081	0.13	8.3874	0.02	9.8296	0.02	9.2625	0.1
7.0151	0.09	8.3944	0.03	9.8366	0.01	9.2695	0.06
7.0291	0.09	8.4014	0.02	9.8436	0.02	9.2765	0.07
7.0361	0.08	8.4153	0.06	9.8506	0.02	9.2835	0.05
7.0431	0.02	8.4223	0.03	9.8576	0.02	9.2905	0.02
7.0501	0.01	8.4293	0.03	9.8786	0.09	9.2975	0.09
7.0571	0.04	8.4573	0.01	9.8856	0.03	9.3045	0.04
7.0641	0.03	8.4643	0.05	9.9276	0.02	9.3115	0.05
7.0711	0.1	8.4784	0.03	9.9346	0.02	9.3185	0.14
7.0851	0.05	8.4924	0.01	9.9556	0.02	9.3255	0.04
7.0921	0.03	8.4994	0.01	9.9626	0.03	9.3395	0.08
7.0991	0.04	8.5064	0.02	9.9906	0.03	9.3465	0.03
7.1061	0.08	8.5344	0.03	10.0046	0.02	9.3535	0.06
7.1131	0.05	8.5484	0.08	10.0116	0.14	9.3605	0.03
7.1202	0.12	8.5554	0.01	10.0256	0.03	9.3675	0.01
7.1272	0.08	8.5764	0.02	10.0466	0.02	9.3745	0.14
7.1342	0.15	8.5834	0.02	10.0676	0.03	9.3815	0.05
7.1411	0.01	8.5904	0.01	10.0956	0.03	9.3885	0.04
7.1481	0.06	8.5974	0.06	10.1026	0.02	9.3955	0.08
7.1551	0.02	8.6044	0.05	10.1096	0.02	9.4025	0.03
7.1621	0.04	8.6114	0.02	10.1166	0.01	9.4095	0.07
7.1691	0.01	8.6184	0.02	10.1236	0.03	9.4165	0.15
7.1761	0.01	8.6254	0.06	10.1306	0.04	9.4235	0.07
7.1831	0.03	8.6394	0.01	10.1516	0.04	9.4305	0.03
7.1901	0.1	8.6464	0.01	10.1726	0.09	9.4375	0.03
7.1972	0.09	8.6674	0.03	10.1936	0.02	9.4445	0.02
7.2042	0.01	8.6744	0.02	10.2146	0.03	9.4515	0.12
7.2112	0.03	8.6814	0.04	10.2286	0.01	9.4655	0.12
7.2182	0.02	8.6884	0.01	10.2427	0.01	9.4725	0.04
7.2252	0.07	8.7094	0.04	10.2846	0.01	9.4795	0.05
7.2322	0.02	8.7164	0.02	10.2916	0.03	9.4865	0.02
7.2392	0.09	8.7234	0.02	10.3056	0.02	9.4935	0.08
7.2462	0.07	8.7304	0.11	10.3407	0.02	9.5005	0.02
7.2532	0.08	8.7374	0.03	10.3617	0.02	9.5075	0.07
7.2602	0.15	8.7444	0.03	10.4527	0.01	9.5145	0.03
7.2672	0.03	8.7514	0.02	10.4667	0.01	9.5215	0.04
7.2742	0.04	8.7584	0.06	10.4807	0.02	9.5285	0.1
7.2812	0.13	8.7654	0.06	10.5997	0.01	9.5355	0.08
7.2882	0.1	8.7724	0.02	10.6627	0.01	9.5425	0.04
7.2952	0.07	8.7794	0.04	10.6977	0.04	9.5495	0.05
7.3022	0.09	8.7934	0.02	10.7117	0.03	9.5565	0.06
7.3092	0.01	8.8004	0.01	10.7677	0.01	9.5635	0.07
7.3162	0.03	8.8074	0.05	10.7957	0.01	9.5705	0.06
7.3232	0.05	8.8144	0.01	10.8027	0.03	9.5775	0.14
7.3302	0.02	8.8214	0.03	10.8097	0.18	9.5845	0.02
7.3372	0.03	8.8284	0.01	10.8167	0.23	9.5915	0.1
7.3442	0.06	8.8424	0.05	10.8237	0.21	9.5985	0.05
7.3512	0.1	8.8494	0.02	10.8307	0.21	9.6055	0.02
7.3652	0.04	8.8564	0.02	10.8377	0.02	9.6125	0.01
7.3722	0.15	8.8634	0.19	10.8447	0.04	9.6195	0.03
7.3792	0.08	8.8914	0.02	10.8517	0.03	9.6265	0.01
7.3862	0.07	8.8984	0.01	10.8588	0.03	9.6335	0.05
7.3932	0.01	8.9054	0.01	10.8658	0.06	9.6405	0.05
7.4072	0.04	8.9334	0.01	10.8728	0.03	9.6475	0.05
7.4142	0.03	8.9474	0.02	10.8798	0.07	9.6615	0.1
7.4212	0.06	8.9544	0.04	10.8868	0.01	9.6685	0.02
7.4282	0.02	8.9614	0.04	10.9148	0.03	9.6756	0.02
7.4352	0.01	8.9754	0.01	10.9218	0.01	9.6826	0.03
7.4422	0.01	8.9824	0.03	10.9358	0.03	9.6896	0.08
7.4492	0.08	8.9965	0.02	10.9638	0.02	9.6966	0.1
7.4562	0.07	9.0035	0.05	10.9708	0.02	9.7036	0.05
7.4632	0.06	9.0245	0.01	10.9918	0.02	9.7106	0.03
7.4702	0.03	9.0315	0.01	10.9988	0.02	9.7246	0.13
7.4772	0.01	9.0385	0.02	11.0898	0.01	9.7316	0.09
7.4842	0.09	9.0525	0.01	11.1178	0.03	9.7386	0.11
7.4912	0.08	9.0735	0.07	11.1248	0.06	9.7596	0.12
7.4982	0.04	9.0805	0.02	11.1388	0.02	9.7666	0.12
7.5052	0.12	9.0875	0.03	11.1668	0.02	9.7736	0.04
7.5192	0.08	9.1085	0.03	11.1808	0.02	9.7806	0.02
7.5262	0.07	9.1225	0.03	11.1878	0.02	9.7876	0.17
7.5332	0.07	9.1365	0.01	11.2158	0.02	9.7946	0.06
7.5402	0.08	9.1435	0.01	11.2788	0.01	9.8016	0.01
7.5472	0.07	9.1575	0.02	11.2998	0.02	9.8086	0.04
7.5542	0.08	9.1645	0.01	11.3278	0.01	9.8156	0.02
7.5612	0.06	9.1785	0.01	11.3348	0.01	9.8226	0.02
7.5682	0.08	9.1995	0.06	11.4608	0.01	9.8296	0.1
7.5752	0.01	9.2135	0.04	11.5028	0.02	9.8366	0.02
7.5822	0.03	9.2275	0.03	11.5379	0.02	9.8436	0.1
7.5892	0.03	9.2415	0.04	11.6359	0.01	9.8576	0.07
7.5962	0.04	9.2485	0.04	11.7339	0.02	9.8646	0.07
7.6032	0.02	9.2625	0.02	11.7689	0.01	9.8716	0.01
7.6102	0.08	9.2695	0.02	11.7759	0.01	9.8786	0.08
7.6172	0.04	9.2765	0.01	11.7829	0.01	9.8856	0.05
7.6242	0.03	9.2905	0.01	11.8039	0.03	9.8926	0.04
7.6312	0.01	9.2975	0.02	11.9439	0.01	9.8996	0.05
7.6452	0.06	9.3045	0.01	11.9789	0.01	9.9066	0.1
7.6522	0.02	9.3115	0.02	12.0489	0.04	9.9136	0.09
7.6592	0.11	9.3325	0.02	12.2029	0.03	9.9206	0.06
7.6662	0.02	9.3465	0.03	12.217	0.03	9.9276	0.04
7.6802	0.04	9.3535	0.01	12.231	0.01	9.9346	0.06
7.6872	0.07	9.3675	0.03	12.287	0.01	9.9416	0.14
7.7012	0.03	9.3815	0.01	12.322	0.02	9.9486	0.05
7.7082	0.09	9.3885	0.02	12.399	0.01	9.9556	0.07
7.7152	0.06	9.3955	0.01	12.595	0.01	9.9626	0.07
7.7222	0.08	9.4095	0.02	12.826	0.03	9.9696	0.21
7.7292	0.06	9.4165	0.01	12.8331	0.02	9.9766	0.05
7.7362	0.05	9.4235	0.02	12.9451	0.01	9.9836	0.02
7.7432	0.02	9.4305	0.05	13.0291	0.02	9.9976	0.02
7.7502	0.02	9.4445	0.01	13.0641	0.02	10.0116	0.04
7.7572	0.02	9.4515	0.04	13.1831	0.02	10.0186	0.02
7.7642	0.01	9.4585	0.02	13.4072	0.01	10.0256	0.04
7.7712	0.07	9.4725	0.04	13.4632	0.01	10.0326	0.05
7.7783	0.1	9.4795	0.07	13.4772	0.02	10.0396	0.11
7.7853	0.06	9.4865	0.01	13.5752	0.02	10.0466	0.05
7.7993	0.04	9.4935	0.02	13.7082	0.03	10.0536	0.04
7.8063	0.05	9.5145	0.01	13.7572	0.02	10.0606	0.04
7.8133	0.05	9.5215	0.01	13.9462	0.06	10.0676	0.06
7.8273	0.03	9.5285	0.02	13.9742	0.03	10.0746	0.05
7.8342	0.04	9.5565	0.04	13.9812	0.03	10.0816	0.03
7.8412	0.05	9.5635	0.02			10.0886	0.07
7.8483	0.05	9.5705	0.02			10.0956	0.02
7.8553	0.02	9.5775	0.02			10.1026	0.04
7.8623	0.07	9.6055	0.04			10.1166	0.03
7.8763	0.02	9.6195	0.01			10.1236	0.03
7.8833	0.06	9.6335	0.01			10.1306	0.01
7.8903	0.02	9.6405	0.03			10.1446	0.07
7.8973	0.01	9.6475	0.01			10.1516	0.03
7.9043	0.04	9.6615	0.03			10.1586	0.09
7.9113	0.04	9.6685	0.07			10.1656	0.01
7.9253	0.06	9.6756	0.03			10.1726	0.08
7.9323	0.05	9.6826	0.02			10.1866	0.01
7.9393	0.05	9.6966	0.02			10.2076	0.02
7.9463	0.01	9.7106	0.03			10.2216	0.01
7.9533	0.02	9.7176	0.02			10.2286	0.04
7.9603	0.02	9.7386	0.03			10.2357	0.08
7.9673	0.03	9.7526	0.04			10.2427	0.01
7.9743	0.03	9.7596	0.02			10.2636	0.04
7.9813	0.04	9.7666	0.02			10.2706	0.01
7.9883	0.11	9.7806	0.03			10.2776	0.03
7.9953	0.07	9.8226	0.06			10.2846	0.01
8.0023	0.08	9.8296	0.02			10.2916	0.01
8.0093	0.02	9.8366	0.06			10.3196	0.09
8.0163	0.13	9.8646	0.02			10.3336	0.05
8.0233	0.09	9.8926	0.03			10.3477	0.03
8.0303	0.09	9.9206	0.02			10.3617	0.04
8.0373	0.05	9.9276	0.02			10.3687	0.03
8.0443	0.03	9.9766	0.07			10.3827	0.02
8.0513	0.03	10.0046	0.03			10.3967	0.03
8.0583	0.02	10.0116	0.06			10.4037	0.02
8.0723	0.02	10.0396	0.02			10.4177	0.04
8.0793	0.02	10.0536	0.03			10.4247	0.01
8.0933	0.02	10.0606	0.05			10.4387	0.03
8.1003	0.01	10.0816	0.01			10.4457	0.01
8.1143	0.14	10.0956	0.03			10.4667	0.02
8.1213	0.05	10.1026	0.03			10.4737	0.01
8.1283	0.08	10.1096	0.04			10.4807	0.03
8.1353	0.03	10.1236	0.01			10.4947	0.01
8.1423	0.03	10.1376	0.02			10.5227	0.02
8.1563	0.06	10.1446	0.04			10.5437	0.03
8.1633	0.11	10.1516	0.06			10.5997	0.02
8.1773	0.03	10.1586	0.02			10.6067	0.02
8.1843	0.08	10.1656	0.03			10.6137	0.02
8.1913	0.06	10.1866	0.02			10.6207	0.02
8.1983	0.02	10.1936	0.01			10.6277	0.01
8.2053	0.04	10.2006	0.02			10.6417	0.02
8.2123	0.12	10.2146	0.01			10.6487	0.03
8.2193	0.07	10.2216	0.05			10.6557	0.01
8.2263	0.06	10.2286	0.06			10.6627	0.01
8.2333	0.01	10.2357	0.02			10.6697	0.04
8.2403	0.04	10.2427	0.02			10.7117	0.01
8.2473	0.02	10.2497	0.03			10.7467	0.03
8.2613	0.04	10.2636	0.05			10.7537	0.04
8.2683	0.06	10.2846	0.03			10.7607	0.02
8.2753	0.05	10.3056	0.01			10.7677	0.02
8.2823	0.01	10.3126	0.02			10.8027	0.25
8.2893	0.01	10.3266	0.04			10.8097	0.33
8.2963	0.04	10.3336	0.05			10.8167	0.62
8.3033	0.02	10.3547	0.02			10.8237	0.53
8.3103	0.07	10.3687	0.03			10.8307	0.43
8.3173	0.04	10.4037	0.02			10.8377	0.37
8.3243	0.04	10.4947	0.02			10.8447	0.22
8.3313	0.05	10.5297	0.02			10.8517	0.08
8.3383	0.1	10.5367	0.01			10.8588	0.09
8.3453	0.07	10.6837	0.01			10.8658	0.04
8.3593	0.02	10.7047	0.01			10.8728	0.03
8.3664	0.04	10.7397	0.01			10.8868	0.06
8.3734	0.04	10.7957	0.02			10.8938	0.06
8.3804	0.01	10.8027	0.23			10.9008	0.02
8.3874	0.09	10.8097	0.28			10.9288	0.03
8.3944	0.03	10.8167	0.22			10.9358	0.02
8.4014	0.03	10.8237	0.15			10.9427	0.02
8.4153	0.06	10.8307	0.14			10.9497	0.03
8.4223	0.02	10.8377	0.12			10.9567	0.09
8.4293	0.01	10.8447	0.06			10.9708	0.01
8.4363	0.06	10.8517	0.06			10.9778	0.01
8.4433	0.08	10.8588	0.01			10.9848	0.03
8.4503	0.02	10.8728	0.02			10.9918	0.06
8.4573	0.1	10.8938	0.04			10.9988	0.06
8.4643	0.06	10.9148	0.04			11.0058	0.03
8.4714	0.05	10.9218	0.05			11.0128	0.04
8.4854	0.1	10.9288	0.08			11.0268	0.01
8.4924	0.06	10.9567	0.02			11.0338	0.07
8.4994	0.1	10.9638	0.02			11.0478	0.03
8.5064	0.02	10.9708	0.02			11.0548	0.01
8.5134	0.02	10.9848	0.02			11.0618	0.02
8.5204	0.09	11.0618	0.02			11.0758	0.01
8.5274	0.01	11.0758	0.01			11.0898	0.03
8.5344	0.02	11.0898	0.02			11.0968	0.01
8.5554	0.04	11.0968	0.01			11.1108	0.03
8.5624	0.04	11.1808	0.02			11.1178	0.01
8.5694	0.08	11.1878	0.03			11.1248	0.05
8.5764	0.08	11.2228	0.05			11.1318	0.02
8.5834	0.09	11.2368	0.03			11.1388	0.01
8.5904	0.08	11.3348	0.04			11.1458	0.02
8.6044	0.02	11.3698	0.03			11.1598	0.02
8.6114	0.03	11.3838	0.01			11.1808	0.03
8.6184	0.05	11.3978	0.06			11.1948	0.01
8.6254	0.09	11.4048	0.01			11.2228	0.02
8.6324	0.03	11.4118	0.02			11.2368	0.06
8.6394	0.09	11.4258	0.02			11.2438	0.02
8.6464	0.03	11.4328	0.01			11.2858	0.04
8.6534	0.02	11.4468	0.02			11.2928	0.02
8.6604	0.04	11.5449	0.02			11.3698	0.02
8.6674	0.08	11.5519	0.02			11.3838	0.02
8.6744	0.01	11.5589	0.03			11.4328	0.05
8.6884	0.08	11.5869	0.03			11.4398	0.03
8.6954	0.04	11.6359	0.01			11.4468	0.06
8.7024	0.04	11.6569	0.01			11.4608	0.01
8.7094	0.05	11.6849	0.02			11.4678	0.05
8.7164	0.02	11.7199	0.01			11.4888	0.04
8.7234	0.01	11.7759	0.01			11.4958	0.02
8.7304	0.07	11.7899	0.02			11.5098	0.02
8.7374	0.06	11.8529	0.02			11.6499	0.03
8.7584	0.03	11.8669	0.02			11.6569	0.01
8.7654	0.07	11.9859	0.01			11.6779	0.02
8.7724	0.05	12.0419	0.02			11.7199	0.01
8.7794	0.01	12.0489	0.02			11.7269	0.01
8.7864	0.02	12.0629	0.04			11.7339	0.02
8.7934	0.02	12.0839	0.01			11.7479	0.02
8.8004	0.02	12.231	0.01			11.7759	0.03
8.8074	0.02	12.238	0.05			11.7899	0.01
8.8144	0.01	12.273	0.01			11.8389	0.02
8.8214	0.08	12.301	0.02			11.8599	0.03
8.8354	0.07	12.315	0.01			11.8949	0.01
8.8424	0.04	12.336	0.01			11.9019	0.01
8.8494	0.04	12.35	0.02			11.9159	0.02
8.8634	0.06	12.364	0.03			11.9369	0.03
8.8704	0.07	12.385	0.02			11.9509	0.02
8.8774	0.03	12.434	0.01			12.0279	0.03
8.8844	0.03	12.469	0.02			12.0909	0.01
8.8914	0.05	12.518	0.01			12.1329	0.01
8.9054	0.07	12.532	0.01			12.1469	0.01
8.9124	0.01	12.567	0.02			12.231	0.01
8.9194	0.02	12.616	0.05			12.266	0.04
8.9264	0.11	12.623	0.05			12.35	0.02
8.9334	0.02	12.63	0.01			12.364	0.02
8.9404	0.03	12.686	0.03			12.385	0.03
8.9474	0.03	12.826	0.03			12.399	0.01
8.9544	0.01	12.8401	0.01			12.413	0.02
8.9614	0.02	12.9311	0.03			12.441	0.01
8.9684	0.05	12.9661	0.04			12.462	0.01
8.9754	0.04	13.0991	0.02			12.476	0.02
8.9895	0.02	13.1831	0.02			12.49	0.01
8.9965	0.05	13.1901	0.01			12.574	0.02
9.0035	0.07	13.2391	0.03			12.609	0.02
9.0105	0.03	13.2601	0.01			12.63	0.01
9.0175	0.05	13.2741	0.02			12.637	0.01
9.0245	0.02	13.3021	0.11			12.644	0.01
9.0315	0.05	13.3091	0.03			12.7	0.02
9.0385	0.02	13.3161	0.05			12.805	0.02
9.0455	0.02	13.5052	0.02			12.826	0.01
9.0525	0.05	13.5962	0.06			12.8611	0.02
9.0595	0.02	13.6102	0.01			12.8891	0.01
9.0665	0.08	13.6592	0.01			12.9311	0.03
9.0735	0.05	13.7152	0.02			13.1341	0.02
9.0875	0.04	13.7222	0.03			13.2111	0.01
9.0945	0.02	13.7572	0.01			13.2881	0.02
9.1085	0.02	13.7642	0.01			13.3511	0.01
9.1155	0.02	13.7782	0.02			13.4982	0.01
9.1225	0.01	13.7852	0.01			13.5472	0.03
9.1295	0.04	13.8132	0.01			13.5962	0.07
9.1365	0.04	13.8412	0.01			13.6032	0.01
9.1435	0.04	13.8692	0.03			13.7992	0.03
9.1505	0.02	13.9182	0.04			13.8622	0.01
9.1575	0.01	13.9392	0.02			13.9042	0.05
9.1645	0.06	13.9672	0.02			13.9112	0.06
9.1715	0.02	13.9882	0.02			13.9322	0.04
9.1785	0.01
9.1855	0.02
9.1925	0.04
9.1995	0.01
9.2065	0.02
9.2205	0.04
9.2275	0.02
9.2345	0.06
9.2415	0.05
9.2555	0.04
9.2625	0.04
9.2695	0.06
9.2765	0.02
9.2835	0.05
9.2905	0.05
9.2975	0.02
9.3045	0.03
9.3115	0.07
9.3185	0.03
9.3255	0.04
9.3325	0.05
9.3395	0.01
9.3465	0.01
9.3605	0.01
9.3675	0.03
9.3745	0.03
9.3815	0.04
9.3955	0.08
9.4025	0.05
9.4095	0.04
9.4165	0.07
9.4235	0.06
9.4305	0.04
9.4375	0.08
9.4445	0.06
9.4515	0.03
9.4655	0.03
9.4725	0.03
9.4795	0.02
9.4865	0.01
9.4935	0.05
9.5005	0.01
9.5145	0.03
9.5215	0.05
9.5285	0.04
9.5425	0.05
9.5495	0.1
9.5565	0.03
9.5635	0.06
9.5705	0.03
9.5775	0.05
9.5845	0.02
9.5915	0.04
9.5985	0.01
9.6055	0.06
9.6265	0.06
9.6335	0.14
9.6405	0.02
9.6475	0.02
9.6545	0.05
9.6615	0.05
9.6826	0.09
9.6896	0.01
9.6966	0.07
9.7036	0.02
9.7176	0.07
9.7316	0.03
9.7386	0.09
9.7526	0.02
9.7596	0.04
9.7736	0.02
9.7806	0.06
9.7876	0.07
9.7946	0.05
9.8016	0.03
9.8086	0.03
9.8156	0.05
9.8296	0.15
9.8436	0.02
9.8576	0.03
9.8716	0.02
9.8786	0.05
9.8856	0.02
9.8926	0.01
9.8996	0.03
9.9066	0.07
9.9136	0.02
9.9206	0.04
9.9276	0.05
9.9346	0.03
9.9416	0.01
9.9486	0.04
9.9556	0.05
9.9696	0.03
9.9766	0.02
9.9836	0.03
9.9906	0.01
9.9976	0.07
10.0046	0.04
10.0116	0.07
10.0186	0.05
10.0256	0.11
10.0326	0.13
10.0396	0.04
10.0466	0.04
10.0536	0.01
10.0606	0.04
10.0676	0.06
10.0746	0.05
10.0816	0.12
10.0886	0.03
10.0956	0.02
10.1026	0.01
10.1166	0.06
10.1236	0.02
10.1306	0.08
10.1376	0.05
10.1446	0.06
10.1516	0.15
10.1586	0.03
10.1656	0.08
10.1796	0.06
10.1866	0.1
10.1936	0.04
10.2006	0.03
10.2076	0.09
10.2146	0.02
10.2216	0.02
10.2286	0.06
10.2357	0.07
10.2427	0.14
10.2497	0.04
10.2566	0.07
10.2636	0.08
10.2706	0.03
10.2776	0.01
10.2846	0.03
10.2916	0.07
10.2986	0.13
10.3056	0.07
10.3126	0.12
10.3196	0.03
10.3266	0.15
10.3336	0.02
10.3407	0.09
10.3477	0.03
10.3547	0.01
10.3617	0.05
10.3687	0.1
10.3757	0.05
10.3827	0.21
10.3897	0.13
10.3967	0.03
10.4037	0.02
10.4107	0.05
10.4177	0.02
10.4247	0.03
10.4457	0.03
10.4667	0.01
10.4807	0.04
10.5017	0.08
10.5087	0.02
10.5227	0.01
10.5577	0.01
10.5787	0.02
10.5857	0.03
10.5927	0.02
10.6067	0.03
10.6417	0.03
10.6487	0.04
10.6977	0.02
10.7117	0.03
10.7257	0.02
10.7607	0.05
10.7677	0.03
10.7887	0.01
10.7957	0.14
10.8027	0.18
10.8097	0.22
10.8167	0.22
10.8237	0.25
10.8307	0.19
10.8377	0.18
10.8447	0.04
10.8517	0.14
10.8588	0.09
10.8728	0.05
10.8798	0.01
10.8868	0.01
10.8938	0.09
10.9078	0.03
10.9148	0.07
10.9358	0.07
10.9427	0.03
10.9497	0.05
10.9567	0.01
10.9708	0.01
10.9848	0.02
10.9918	0.03
11.0058	0.04
11.0128	0.06
11.0338	0.03
11.0408	0.02
11.0618	0.01
11.0758	0.01
11.0898	0.03
11.0968	0.04
11.1038	0.02
11.1108	0.02
11.1248	0.01
11.1318	0.01
11.1458	0.01
11.1528	0.11
11.1668	0.02
11.1878	0.05
11.2018	0.01
11.2158	0.01
11.2228	0.07
11.2298	0.01
11.2368	0.05
11.2508	0.03
11.2578	0.06
11.2718	0.03
11.2788	0.05
11.2858	0.04
11.2928	0.02
11.2998	0.01
11.3068	0.02
11.3208	0.02
11.3278	0.01
11.3348	0.05
11.3488	0.06
11.3558	0.01
11.3628	0.02
11.3768	0.01
11.3838	0.03
11.3908	0.01
11.4048	0.01
11.4398	0.02
11.4748	0.08
11.4818	0.01
11.4888	0.02
11.4958	0.09
11.5028	0.02
11.5098	0.04
11.5309	0.03
11.5449	0.05
11.5519	0.03
11.5589	0.01
11.5729	0.01
11.5869	0.04
11.5939	0.02
11.6219	0.02
11.6289	0.01
11.6429	0.02
11.6569	0.01
11.6639	0.02
11.6709	0.02
11.6989	0.01
11.7129	0.03
11.7269	0.02
11.7339	0.02
11.7409	0.01
11.7759	0.03
11.7899	0.01
11.8039	0.02
11.8109	0.02
11.8459	0.02
11.8669	0.02
11.8739	0.02
11.8809	0.08
11.8879	0.02
11.9719	0.03
11.9999	0.01
12.0139	0.03
12.0279	0.02
12.0769	0.01
12.0909	0.01
12.1609	0.01
12.1679	0.01
12.1749	0.02
12.1889	0.02
12.1959	0.02
12.238	0.02
12.259	0.02
12.343	0.02
12.35	0.06
12.357	0.05
12.385	0.01
12.42	0.02
12.455	0.02
12.49	0.01
12.511	0.01
12.553	0.01
12.56	0.01
12.588	0.01
12.63	0.02
12.637	0.02
12.686	0.02
12.693	0.01
12.707	0.02
12.714	0.07
12.7421	0.06
12.7631	0.03
12.784	0.03
12.791	0.08
12.812	0.01
12.826	0.01
12.8891	0.02
12.9241	0.02
12.9311	0.05
12.9451	0.08
13.0081	0.01
13.0291	0.03
13.0781	0.02
13.0991	0.05
13.1411	0.03
13.1481	0.02
13.1621	0.04
13.1831	0.03
13.2041	0.01
13.2391	0.01
13.2951	0.03
13.3161	0.03
13.3581	0.02
13.4632	0.04
13.4702	0.02
13.4912	0.01
13.5332	0.03
13.5892	0.01
13.5962	0.01
13.6312	0.01
13.6452	0.02
13.6592	0.03
13.7082	0.02
13.7152	0.03
13.7292	0.04
13.7712	0.02
13.8062	0.03
13.8132	0.05
13.9112	0.05
13.9252	0.04
13.9532	0.01
13.9812	0.02
