# Supplementary material for: Structural plasticity of bacterial ESCRT-III protein PspA in higher-order assemblies
Source: Nat Struct Mol Biol. 2024 Aug 16;32(1):23–34. doi: 10.1038/s41594-024-01359-7 (PMC11746142; doi:10.1038/s41594-024-01359-7)
Supplement: Supplementary file 6 — Statistical Source Data. [file 41594_2024_1359_MOESM6_ESM.xlsx]

## Sheet: C
ctrl urea	PspA	PspA + ATP
Bilayer thickness [Å]	Bilayer thickness [Å]	Bilayer thickness [Å]
0	59.8966	36.0011
34.1	46.569	33.9111
32.7	59.1635	33.8885
29.2	44.3573	33.9073
30.9	48.1304	40.6344
33.7	49.4989	34.8207
33.9	50.1916	44.8156
31.7	65.8701	36.4803
31.4	38.074	35.2141
28.9	68.3448	31.4728
30.1	46.6866	39.3924
28.1	40.8546	34.8068
28.6	64.4964	47.5125
30.5	67.3148	38.442
32.5	48.5329	37.3976
31.3	33.1063	35.5872
31.9	33.486	33.1242
32.9	33.0894	35.6233
33.8	34.8753	41.3038
34.1	32.2532	39.3264
31.4	33.3498	30.8472
29.3	32.4791	42.3526
30.1	37.5421	34.3662
28.5	34.7991	32.3335
30.7	35.1791	33.1168
30.5	31.9907	35.6554
30.2	32.4347	31.8194
28.5	33.5668	30.879
27.2	33.8337	36.5872
30.5	36.8825	32.6051
30.2	35.5314	31.9644
30.3	31.2711	37.483
31.7	34.5022	33.1328
31.2	35.0568	38.6128
32.9	33.4285	34.1284
30.3	35.9521	31.3834
31.5	33.9236	34.3923
30.2	32.8	48.876
30.6	39.2748	40.5901
32.4	33.1512	32.6249
32.2	34.1859	33.4997
31.4	32.8492	31.8524
25.8	34.7491	35.0708
29.9	43.8634	37.7562
29.8	35.2028	37.6645
29.6	40.5322	34.0748
33.7	37.0306	42.8389
29.8	36.7478	38.8154
33.3	34.5229	50.9579
31.1	33.8366	48.2341
31.3	38.5654	34.257
28.6	33.6288	32.6547
31.6	37.8216	33.7277
29.8	35.312	35.4984
31.5	36.327	30.5198
31.6	32.0292	34.215
32.1	56.9678	33.3755
33	31.8331	33.0177
31.3	34.0948	30.3268
35.6	34.1014	33.6458
30.1	37.7829	39.9602
30.2	33.6194	34.4613
35	34.8299	34.946
32.2	39.0368	36.1211
31.5	36.1147	35.6705
29.8	39.7933	36.0374
33.3	32.3578	34.5697
29.8	37.1849	34.0382
29.5	33.5961	35.1838
36	33.1437	32.98
31.1	32.2838	33.7426
29.8	31.8511	41.1308
33.2	34.4303	31.4298
31.1	33.0263	38.0624
33.6	33.5276	34.2915
29.6	36.0674	33.3779
31.9	33.699	37.8976
29.9	34.946	38.7617
30.1	32.3537	49.4334
29.4	34.2946	41.8619
36.2	35.6254	36.1305
30.7	34.3828	37.4305
31	30.8351	43.0464
32.6	39.7063	41.6977
30.3	36.5519	31.6282
30.1	34.0839	41.3877
25.7	29.5649	45.8366
30.3	64.4312	36.6157
27.5	30.2231	33.5264
32.4	33.1478	34.6368
29.5	37.3396	42.736
28.1	33.1039	35.7865
28.9	32.3811	39.7154
25.3	34.098	34.5941
30.1	31.6606	34.1795
32.7	35.9286	37.195
31.6	39.9029	46.4814
36.7	70.4059	32.3892
31.6	70.2243	38.7385
33.7	35.0346	34.8896
32.6	70.1775	34.7443
33.8	45.1944	38.9404
31.5	32.8042	34.0169
29.8	31.5216	31.7046
29.1	35.2957	29.0809
32.8	67.9428	36.2863
30.2	37.6721	38.154
31.4	66.587	34.7517
30.6	45.0437	32.6662
28.7	44.2045	31.424
28.6	69.0747	50.7612
32.9	61.1515	42.1789
32.4	33.277	33.6049
30.7	37.5274	36.3378
31.3	39.9807	37.6548
31.1	36.0538	38.8164
29.1	44.9145	34.1516
30.5	36.9369	32.7507
29.1	37.0796	33.6078
30.5	31.8016	33.0123
29.7	38.5803	32.2883
33.8	35.8994	35.3611
28	31.0972	36.6724
30.1	38.0009	36.6482
29.1	38.756	37.4986
29.6	27.135	34.16
31.6	66.6851	40.9254
31.8	34.5454	34.8291
33.3	39.2931	53.7178
34.4	31.7947	35.2664
36.4	32.7166	35.9586
32.9	44.0068	29.6443
31.5	37.775	35.2372
31.2	32.2261	36.5032
30.4	32.7109	42.0049
29.3	44.3748	33.9205
23.6	33.1489	36.0782
30	35.3518	50.2972
29.3	32.4286	33.0928
36.3	35.1802	39.2108
35	33.8502	42.2889
32.1	34.5533	36.2235
28.7	33.5628	34.3952
33.9	34.6414	37.6983
31.4	39.3143	41.2343
29.8	32.7329	32.8127
31.8	34.003	49.7851
32	34.6095	47.3622
30.1	40.1534	44.0595
32.4	33.1077	33.4324
32.4	37.1942	30.9953
31.5	35.7727	70.1204
32.3	34.7547	47.1339
31.1	37.9573	34.8943
29.9	36.9445	36.6228
31.1	33.1487	32.6647
32	34.07	44.0198
33.5	37.4307	33.2155
32.5	32.3221	46.1813
27.7	39.7099	34.7185
31.8	32.1565	41.4618
32.6	35.1191	41.7276
33	41.2421	35.4459
27.4	40.3793	34.9197
29.4	34.1932	36.0446
29.8	48.3916	32.1662
28.4	34.2006	43.2202
31.9	33.8693	38.3046
32.3	42.5414	46.5022
28.5	33.483	30.0189
29.2	33.3289	35.0413
33.1	32.1003	36.9845
30	36.4587	49.6249
31.7	33.5347	37.0827
31.8	33.3335	32.4743
31	32.6755	32.0362
32.5	34.4709	34.6359
31.5	39.3395	35.1001
29.1	33.3615	47.874
30.4	33.2764	33.5968
30	32.4673	33.8352
33	37.878	33.3356
27.9	31.7801	33.2192
29.8	34.2776	31.6291
27.4	37.9457	33.1735
32.9	40.0154	34.0067
33	39.2256	34.0095
30	34.7581	33.6231
30	38.2963	28.441
30.7	30.8046	32.5318
31.7	36.8611	40.964
33.7	48.8361	34.1121
33.2	38.6094	35.397
29.5	31.4931	39.1596
31.1	33.3862	47.2646
28.1	33.9236	41.2242
28.8	34.4284	65.4799
30.9	34.6581	48.86
28.4	32.6448	38.2158
31.3	40.7094	37.8964
31.9	32.5603	33.3988
28.4	38.6588	37.6798
30	34.1449	43.5847
26.1	35.3716	33.8952
28.8	35.5597	43.2759
32.5	34.4099	46.0009
31.5	30.2616	34.0509
35.8	66.2292	41.0532
35.2	36.3189	35.0454
30.1	34.4844	34.2056
28.1	39.5403	34.7275
33.8	41.7849	35.3993
29.3	32.5585	33.9887
28	37.1264	35.4205
30.4	34.163	36.0215
27.7	63.5281	37.3384
29.4	46.0897	38.5736
33.2	37.0777	33.7568
29.3	33.885	35.8396
33.7	35.7492	33.1586
29.5	43.4066	33.6116
31.6	34.9099	32.5132
29.8	35.9475	33.0431
32.7	34.3565	35.3785
28.6	36.0615	32.7347
33.1	36.1627	32.9906
27.9	35.0727	33.4634
30.4	33.2425	35.0818
31.4	33.4671	34.4626
30.9	35.6863	31.7251
30.7	33.6731	33.2021
30.9	33.0484	32.879
29.3	34.3407	38.9309
31.1	34.202	33.4194
29.8	32.8957	32.9639
30.8	33.4109	39.7581
30.2	34.1694	32.9161
29.3	36.9641	33.7203
29.4	32.9224	39.3733
32.4	33.8958	36.5544
31.3	34.7448	38.1637
31.6	32.612	39.7022
30.1	35.3067	36.011
28.8	33.3349	34.3372
31.4	31.7392	36.2445
29.7	42.6083	32.8914
31.5	33.922	32.0151
36.5	32.8625	35.8569
31.7	32.8365	32.8974
36.1	33.2668	34.6511
29.7	35.1382	34.8509
32.6	36.062	47.3355
32.2	38.7612	32.2295
32.6	31.6814	39.6473
30.5	38.4381	40.358
31.3	39.0953	33.885
31.3	36.4772	40.7811
32.5	33.91	33.3553
34	33.6993	40.5054
30.7	34.9007	34.0117
29.4	37.0298	33.025
32.2	35.556	37.9034
32.2	34.9611	45.8128
30.3	30.985	34.0723
29.9	38.4226	38.651
31.5	31.9349	38.9877
33.6	30.5662	39.3097
33.6	28.9244	36.195
31.6	32.041	38.2255
32.3	30.0854	34.8117
32.3	35.7331	33.9616
26.8	33.0202	39.9187
28	37.6956	37.4337
29.4	33.1364	44.8477
26.6	35.3062	34.1615
27.1	47.0497	35.1369
29.7	33.4601	33.5645
31.4	32.1587	39.4686
31.7	41.7465	35.1031
31.3	32.55	36.1914
31.7	35.4153	32.7282
29.9	37.9751	32.4062
31.6	34.6214	53.2612
30.5	52.4943	34.6266
30.5	34.9273	32.3976
33.9	34.4146	34.0704
35.2	32.9275	45.8887
32.7	32.0129	30.0154
36	30.925	45.0631
31.9	35.9645	35.7825
31.4	36.9942	42.677
31.2	34.824	36.2032
29.5	35.9086	48.925
29.5	33.9279	37.4253
30.7	32.8475	35.3599
31.7	32.697	39.5624
33.5	32.9088	36.087
31.3	33.4252	33.8901
31.2	32.0358	48.072
30.3	35.6987	51.4577
30.5	33.7676	41.0967
31.3	32.041	48.2813
31.6	33.5173	33.0716
30.4	32.6253	35.2673
28.6	33.1495	46.7119
31.6	34.5739	34.3415
33.2	44.5917	34.1862
34	44.734	37.8109
29.8	37.9208	47.0932
33.1	32.891	34.9787
32.3	32.9032	34.8288
31.3	33.3109	34.0517
30.2	38.7568	34.3471
32.5	33.6541	35.1032
30.2	40.5197	34.8477
30.2	32.5308	38.2975
29.2	42.1181	34.4254
32	30.5855	36.9513
30.1	36.811	38.5703
31.6	41.3286	33.7225
28.7	32.1752	36.9338
30.7	31.4674	36.2126
30.3	32.3638	31.1723
29.6	31.9139	35.6755
31.1	36.3732	43.6478
32.8	32.8485	39.1808
28.7	39.1023	44.6208
31.3	28.6613	49.9158
29.3	65.5448	35.1394
33.6	49.6846	72.0156
27.4	30.2997	41.5388
32	65.6489	30.4154
32.5	42.1703	39.0486
27.9	34.0065	42.4363
29.5	41.8862	34.2435
32	31.8406	40.1385
25	36.0639	52.0612
28.1	62.0555	31.6369
29.8	61.0436	31.735
29.2	53.5681	33.4527
29.8	47.8764	45.1794
33.1	32.8633	41.826
28.5	33.7254	36.0584
36.3	33.8629	33.1308
28.7	34.3623	49.5416
29.4	35.6204	35.3936
26.3	35.2092	34.0932
27.3	33.1669	34.3058
28.1	35.4141	36.407
26.6	36.5535	38.6598
27.7	34.5812	33.3614
33.6	29.99	33.7754
27.7	64.2374	43.7901
30.3	33.8032	34.9716
30.9	34.2344	33.8632
30.9	33.9674	38.5213
30	32.5211	39.7629
32.4	34.0808	32.5372
30.4	35.1921	37.1451
28.8	34.8272	33.0713
31.7	40.5795	32.3849
34	33.6381	36.8705
28.5	35.7334	31.8604
29.1	34.3239	39.5307
31.3	33.1704	32.4303
28.6	36.8134	33.1044
27.2	41.3121	41.1708
35.5	43.3287	48.7758
33.8	31.9154	33.0971
29.7	35.2799	32.0394
30.7	33.7439	32.4363
30.4	37.7623	37.0886
29.3	34.0025	36.6528
29.6	33.6039	30.2918
33.1	38.0939	37.2026
29.2	33.7116	35.4177
35.5	41.3938	41.6145
30.6	33.1012	38.9039
28.2	35.8908	33.1424
37.5	34.5404	34.0033
29.6	32.9027	32.0225
29.7	34.3454	47.2595
29.4	33.1984	34.146
32.7	34.8418	32.8155
29.7	35.3422	43.3283
30.8	34.3454	42.7785
31.7	33.9424	32.3342
31.4	35.1255	31.6547
32.2	31.4938	37.0169
31.8	37.4481	36.3996
31.3	35.6044	38.089
33.8	32.0089	34.1115
28.8	34.3575	32.8192
32.6	33.8284	34.1206
30.5	34.42	32.6623
30.4	32.9582	33.5136
29.5	34.7207	32.8426
30.7	33.2088	36.2887
30.8	33.8871	63.2317
31.8	33.6857	33.2959
29.6	33.2329	41.8873
30.6	32.0222	37.6565
30.7	35.1519	33.0175
31.9	32.5448	32.3775
33.5	31.9796	41.3604
30.1	33.1915	32.9275
30.4	42.9081	32.335
31.5	30.8858	35.4214
32.5	35.3214	33.0828
32.3	34.2377	37.0419
35.8	34.9099	34.311
29.5	31.5863	34.2823
30.3	33.8179	33.1868
31.2	33.6027	38.8689
30.6	35.5664	34.0164
30.6	38.6037	50.8101
35.3	33.6344	37.3618
30.4	37.1493	33.5704
31.2	36.1457	33.795
31	34.51	32.446
30.6	35.1387	36.1233
31.3	36.0132	34.5765
34	61.8867	35.7106
30.3	29.8832	33.3931
32.2	33.9469	31.5398
34.7	32.9555	37.2248
26.5	32.6512	34.1045
31.8	37.6951	36.8277
29.5	46.2109	32.7875
38.4	64.8619	32.9665
29.4	46.9254	34.9459
31	33.9835	37.1977
33.3	44.3918	32.5723
31.2	72.63	36.2233
32.2	38.9257	33.0053
30.5	31.0369	34.258
32.9	32.1675	36.246
30	42.5558	37.6986
30.6	33.0124	34.9062
30.8	39.5625	34.1886
30.6	30.5154	35.2594
32	31.3525	31.1735
31.5	54.0505	34.2532
29.3	70.4779	40.4541
28.7	46.6975	40.5681
31.9	46.2625	30.9805
32.2	33.0762	36.5541
33.8	34.0919	30.2774
32.7	36.2899	32.0358
30.5	34.3374	35.1922
32.6	33.9444	31.4348
31.3	30.9458	46.5497
30.7	35.4709	37.6982
32.2	42.1789	31.3301
36.2	34.4201	34.7315
29.7	42.1353	40.2433
32	40.7447	39.0609
32.5	34.0468	34.7608
29.8	35.2541	33.0654
26.2	36.2077	31.1779
30.5	30.9417	33.6348
33.6	33.1707	37.1458
29	41.7311	40.2874
29.3	33.9327	35.3135
28.8	42.8735	34.1486
28.8	33.2102	39.9396
28.7	40.0295	31.4767
29.9	41.5565	32.3035
30.8	34.6349	37.3742
32.5	36.2411	33.0316
24.4	33.5762	34.0893
30.5	33.321	38.2572
29	33.0702	36.7165
31.4	33.8979	41.1795
27.8	32.4526	43.4358
33.1	34.5234	35.8073
35.6	33.5343	32.6268
28.6	31.2579	63.1551
31.5	33.6165	30.9116
31.5	32.1753	31.9137
29.9	34.6219	35.5888
29.9	32.3786	32.3107
27.5	33.3563	65.044
29	33.7936	62.6755
37.8	40.4476	35.6166
27.9	36.6711	42.3712
28.9	42.6869	34.121
28.3	35.3236	37.0514
32.8	35.4138	43.8787
32.2	34.26	35.2082
32.6	34.925	32.2719
29.8	33.1909	43.3351
34.7	33.12	35.066
33.1	33.6358	36.0747
30.9	33.8498	33.5673
29.5	34.1947	30.9803
30.3	33.8755	35.3804
31.7	33.8774	33.068
29.5	34.5539	39.2794
30.6	36.0605	41.1952
31.6	40.8084	32.9393
35.5	34.9815	32.1865
32.1	33.4579	34.0741
32.1	34.4474	39.8341
32.2	32.7193	39.1183
29.3	68.1183	41.4342
31.1	32.242	35.511
31.5	33.6116	38.2246
31.4	48.8805	38.9173
31.3	33.1052	32.0635
30.1	38.7321	32.3607
30.3	35.7657	34.3674
33.5	33.9674	41.0316
32.2	30.1096	33.6037
32.6	33.3268	34.879
30	53.8562	33.4485
31.8	35.2805	38.9757
28.5	39.9858	36.63
30.2	37.8188	35.4384
29.5	31.6458	36.9613
30.7	35.6638	35.6134
30	33.1204	33.3334
32	35.7528	40.5903
30.9	38.0019	38.5871
29.1	32.6637	37.0718
29.7	34.8247	34.1082
31.4	33.1802	34.1568
29.5	32.9843	48.6392
30.6	35.9657	32.9349
29.7	33.3299	63.2635
29.9	35.5188	48.8342
27.8	45.8274	33.1194
29	29.8154	40.8348
29.7	33.0812	29.7674
30	39.1359	45.61
27.9	33.5542	31.9767
35.5	39.3257	32.8769
29.8	46.0481	69.3101
32.3	68.4234	42.3061
30.4	34.6686	37.1481
28	49.3318	41.2821
29.3	34.0103	35.0991
30.7	38.0834	37.6848
32.2	34.4049	34.311
36.1	43.6456	43.1334
29.8	36.6669	34.1147
32.7	35.4491	42.7697
29.7	36.5527	33.1897
29.8	53.0042	44.5406
31.4	31.872	37.3148
31.5	33.0932	31.8839
29.6	42.2259	32.5755
30.2	32.1966	30.8438
26.9	30.6186	47.3408
28.9	34.4888	67.0688
33	35.2325	34.2351
28.8	34.2933	31.7544
33.1	32.8269	35.0296
28.3	33.684	33.6191
26.4	34.248	33.8649
31.5	38.0213	36.7165
26.9	32.5239	21.1331
28.7	30.7949	34.9814
32.8	37.9987	35.0162
31.7	33.8056	38.9833
28.9	34.2728	34.564
30	35.6702	42.4746
22.1	72.3096	32.2745
23.6	36.3255	38.0213
36.7	50.0287	34.6277
31.1	34.0787	35.0051
29.2	31.0188	39.7467
32	65.6971	34.6564
29.4	67.2468	33.9965
29.3	68.9867	61.606
30.9	37.3557	37.4036
29.4	32.0319	38.1301
30.7	58.1668	37.2763
32.3	34.8063	47.6151
31.6	69.7451	32.7063
35.5	65.9204	61.1719
35.1	72.5316	44.6767
33.2	36.156	53.1786
32.5	36.7037	35.8616
31.7	33.1088	34.4531
29.1	32.5247	34.8008
30	33.2034	41.9695
28.8	33.2239	37.1771
36.8	35.2235	35.9866
32.1	33.7939	34.3375
36.2	34.6547	34.9052
34.5	37.7309	35.2221
31.8	36.0808	66.7313
32.6	32.9157	35.3934
30.9	49.2945	35.5575
31.3	34.0136	44.1904
29.7	33.9744	37.9095
34	32.0569	47.0892
31.6	41.8252	49.4243
32.4	34.0611	40.7706
30.4	33.5497	32.6713
30.5	34.5373	42.6427
30.6	33.2662	44.8189
29.6	34.4111	41.3223
26.4	32.9929	35.6354
30	36.4301	44.3304
31	32.6839	43.6211
30.6	33.6099	34.6857
30.2	34.1488	35.8672
31.2	35.6	36.2077
33	35.9828	34.58
30.6	34.691	36.422
31.2	32.4345	47.1816
30.9	36.1817	37.8628
30.6	34.9069	34.3883
31.7	33.9203	35.2924
32.4	30.1719	32.7708
29.8	33.4325	36.1236
30.9	34.015	33.1746
30.2	33.9813	37.7394
30.9	35.3824	34.2734
29.4	34.099	35.6511
31.3	31.7498	37.4064
30.5	69.5069	37.9698
31.1	40.5291	39.2357
33.4	33.5864	33.2079
33.4	43.5519	38.9773
28.2	39.7182	33.779
32.9	42.6302	32.0136
32.3	50.1064	33.7266
31.4	41.0476	33.6695
31	32.5566	31.7217
30.8	32.0637	32.4798
34.2	34.3923	32.8134
37	36.247	38.1826
31.7	33.8953	34.3954
30.9	32.52	32.062
30.3	32.9357	39.2663
30.9	31.74	34.4502
32.3	37.3813	33.309
32.2	33.1653	34.1049
30.6	33.7339	36.8201
33.1	34.3891	36.1677
29.7	33.9905	33.0801
33.4	33.4771	33.0039
31.1	32.1664	48.7131
31.5	36.3636	46.8189
31.9	34.7264	44.9499
33.1	35.3148	33.1171
29.9	31.6563	32.2374
29	38.4271	33.1266
30	39.9368	34.1544
30.4	33.8644	35.6791
31.1	45.5087	38.8605
29.9	34.6812	43.029
30.2	32.8252	32.1305
29.1	33.0338	34.0055
29.9	33.0082	31.6862
27.7	40.988	32.0962
31.2	38.6448	32.7084
27.8	35.5579	32.9016
31	32.0001	66.8905
29.8	33.4904	31.3176
26.9	36.8244	43.4276
31.4	40.3608	31.5681
31.2	47.3659	41.0023
34	34.2967	44.982
30.1	36.6236	32.5348
25.2	33.592	36.3362
27.7	35.2274	36.7855
30	32.5352	38.53
31.3	33.5838	33.0547
28.1	31.9352	44.1719
28.4	66.9346	34.0294
31.5	43.4857	33.7589
29.8	49.1469	36.589
28.2	42.0374	36.1224
32.8	40.0921	32.0218
29.5	65.3969	37.1827
30.3	43.7881	33.2653
31.1	39.248	34.7408
29.4	32.1252	33.0998
31.9	44.5509	33.8608
36.3	68.7739	36.572
34.2	34.1883	32.6003
31.1	60.1127	33.7304
29.1	34.8216	51.0503
30.6	67.5774	33.9391
31.9	31.9655	37.9223
28.5	47.2203	33.4025
30.7	38.1384	34.7864
30.9	51.2652	35.537
28.5	36.9522	37.1471
31.3	34.3672	35.0454
33.2	40.1264	41.3285
29.8	32.898	41.2968
29.9	34.3915	32.2844
32.1	35.0971	32.8049
29.6	33.3729	33.9388
30	32.6097	33.9729
27.5	35.925	37.2518
26.5	40.7176	33.1993
28.8	40.746	32.6983
29.3	33.8075	32.2449
29.5	31.1664	34.6636
29.4	33.8982	39.7246
30.5	34.6563	34.053
33.9	33.5158	32.5393
28.3	32.8848	39.6336
30.4	32.8753	33.7182
30	35.4627	30.8226
32	36.0091	31.9214
29.5	33.0696	32.9894
35.6	34.5562	35.1418
33.5	33.9654	33.1213
32.4	32.5624	36.6143
31.1	47.6199	34.931
31.1	67.4338	32.0793
33.2	67.4872	40.0425
31.3	36.8503	40.4575
31.3	34.4876	64.5081
30.4	39.4543	37.7544
37.5	36.3353	57.9825
32.2	43.8781	32.6594
29.2	33.5328	31.9629
32.6	42.6567	64.9778
30.1	69.3102	33.3498
30.1	64.6929	37.593
30.1	68.515	33.4886
30.6	33.1572	32.9582
33.8	36.4597	33.8223
31.2	44.4375	33.1276
32.6	37.6199	32.0711
30.8	43.7604	66.4097
29.3	71.6517	48.1701
28.3	70.0395	38.3791
30.3	45.8384	67.9862
28.6	35.092	31.6064
30.3	46.8355	34.3297
29.7	70.7066	33.0153
31.7	31.1084	36.2813
32.7	40.4834	34.7073
30.6	51.7903	36.2894
29.7	64.8682	36.0255
32.5	71.1214	32.5763
34.6	37.8655	38.6203
30.3	63.3723	34.1483
36.5	47.3624	38.812
33.3	42.2113	36.881
35.4	44.2747	39.3044
33.4	32.9609	68.1096
40	65.5664	44.0866
30.1	34.6882	37.1928
33.3	36.475	36.2436
31	38.6916	34.372
32.5	36.3042	35.1554
30.6	38.7446	33.9891
30.9	33.5838	37.1658
30.7	33.6463	34.3508
31.9	31.2112	33.9836
29.5	36.3215	33.8837
31.6	47.395	33.9409
29.1	31.1642	39.8627
34.1	33.9816	33.8109
30	31.2888	34.6815
32	31.4623	34.1176
30.8	32.5182	33.8487
31.4	39.0903	37.1449
31.3	36.6446	32.2408
29.9	43.7846	33.6408
33.4	44.7	32.4834
31.7	40.8415	39.7982
31	32.0566	36.0418
31.6	31.9753	40.493
29.4	32.5344	54.0268
30.9	42.9804	31.0069
32.4	38.3402	35.2294
32.7	42.9269	34.7135
30	39.9607	34.5007
32.2	32.9819	40.0404
31.4	33.6699	32.9913
31	41.7712	33.9495
28.1	33.2232	33.0772
30.5	31.9673	31.7015
29.8	34.2777	32.721
33.1	30.3815	32.0802
32.3	40.5305	33.57
30.6	32.2319	47.0803
31.9	35.8163	35.4378
30.4	34.8779	31.6287
33.2	45.5458	34.8286
32.1	32.1166	32.0743
29.6	41.2832	32.3218
32.7	35.7703	29.9856
32.4	39.4077	54.3659
32.4	29.0184	35.5431
29.8	50.8697	31.6219
29.2	34.6927	32.5752
31.3	44.702	40.3373
30.1	32.5537	31.3119
30.2	34.6286	51.6927
37.4	33.2317	42.6734
31.7	35.6349	34.8211
31	34.8167	33.4009
38.7	34.06	41.1119
30.6	30.7206	45.1707
30.9	34.3585	51.9867
28.2	42.9683	39.5008
32	42.1991	32.3762
31.7	32.9735	34.9495
28.9	34.5789	48.1531
33.8	33.2328	33.1786
33.4	32.5443	41.8239
32	33.5778	34.1611
30.8	31.958	33.0883
31.7	36.4948	33.7719
31	38.4798	58.4795
30.7	34.8657	35.152
32.1	33.5607	36.6855
33.2	32.2573	35.9112
30.4	37.2602	34.3774
31.8	34.3361	35.6696
34.1	33.416	40.8618
30.8	33.9008	37.5962
31.1	38.8925	33.4526
29.7	35.2891	32.1613
32.1	39.0201	43.5635
31.1	34.94	32.9271
31.3	34.6718	31.5927
29.8	63.5398	33.8145
30.6	35.1116	34.7739
29.8	38.8407	35.7468
28.3	34.4453	33.3578
30.9	34.4249	33.7058
32.4	39.3197	33.3847
33.7	35.3414	31.9368
35.8	33.1444	34.3168
32	32.8693	32.143
33.5	34.2875	37.6543
28.9	32.8701	39.3086
29.5	33.8546	33.6157
30.2	32.0614	32.7973
30.9	36.7847	34.1221
32.7	37.2991	34.311
37.2	38.1314	48.286
34	35.3091	42.4614
34.6	32.4855	35.5338
31.6	40.4646	37.096
31.6	33.5917	34.7872
31.5	36.4883	35.2408
30.7	39.517	35.8958
32	32.417	34.1004
30	41.516	50.4413
30.9	31.2542	35.9551
27.7	34.9552	35.567
30	33.6672	34.774
30.9	41.0512	33.2503
32.8	42.098	36.1237
29.9	31.2223	32.4954
30.9	37.4776	34.2996
34.4	32.2539	35.5224
29.8	44.1688	34.9243
32.4	34.8133	34.2998
32.4	32.5899	33.9997
30.4	35.3132	34.5624
30.9	41.0508	34.8008
33.4	41.7287	37.1636
31.3	30.8969	36.2104
33.7	38.3058	36.7221
30	32.8068	33.953
30.3	34.5003	34.9749
31.4	33.2977	33.5326
29.4	35.3006	34.8955
29.2	31.1934	34.1426
30.2	33.8006	40.2396
31.5	31.2725	36.2851
35.8	31.899	42.1041
33.4	37.1464	40.0228
31.6	32.0976	38.3448
29.8	35.4796	32.4387
29	36.8313	36.2961
33	31.7891	34.3022
31.1	34.3331	35.8438
32.3	34.4141	38.6
29.8	31.5059	41.0885
30	63.3143	35.5699
32.5	31.8176	37.2108
31.1	37.315	42.963
29.1	31.6744	33.1729
29.9	38.127	43.7387
31.5	33.614	40.1624
32.8	38.5907	38.8942
29	33.3548	33.6819
34.5	32.9735	37.8124
30.1	33.8129	34.0059
32.5	32.4032	37.8225
29.3	38.5017	33.1668
31.1	31.5114	33.7148
32.2	32.8763	32.4617
33.3	32.8539	33.9756
29.2	33.7925	32.0614
29.5	33.7188	40.8252
31.4	36.2731	36.8481
31.8	34.2623	36.2159
31.9	34.6208	32.6527
30.4	36.7732	32.5675
31.3	40.3944	45.0065
34.2	32.4929	39.3005
32.1	37.7263	33.8621
31.5	34.0121	37.2402
32.7	33.1229	37.0322
31.7	40.7401	46.3564
29.7	34.3204	34.3649
28.3	39.9573	34.9456
28.4	36.8955	43.0833
29.7	38.8731	37.2734
33.8	39.4834	52.7446
31.8	37.3447	40.0011
32.1	36.6313	32.6801
32.8	34.1452	33.6257
29.4	32.3417	33.9735
30.2	34.7807	31.9434
30.5	40.9818	42.2058
30	33.1037	37.2564
31.2	36.4824	38.3813
34	33.8259	40.6399
30	32.5014	40.5676
32	43.6441	31.15
30.4	34.9943	34.07
28.3	32.8891	41.6099
29.4	38.6768	56.9448
31.2	34.4375	32.3992
33.3	37.4604	30.7659
32.7	36.46	33.8444
32.3	36.0149	31.7622
31.8	33.1997	32.1038
32.6	59.2324	32.7341
30.8	35.4785	37.9886
29.7	44.0211	40.7494
30.5	37.3351	44.0704
29.8	32.0609	33.6066
30.9	33.9057	34.4994
31.3	35.2978	32.3887
32.2	33.9038	42.5559
29.8	33.4411	34.3931
34.8	34.2157	34.9252
33.3	34.279	35.0582
30.5	33.287	36.5309
30.3	35.7087	32.8081
31.4	34.813	45.0908
34.5	32.7829	40.9916
25.7	34.9562	48.8134
30.2	32.8419	36.5793
31.4	32.8261	35.3007
32	37.4859	35.0409
31.9	33.9982	39.2672
30.9	35.5914	37.2069
30.1	30.81	36.0201
30.1	33.6218	35.7246
33.1	31.5939	36.2373
31.3	31.5317	35.8227
34.9	35.2912	37.48
30.4	36.2619	34.5938
31.6	34.973	34.7873
30.1	42.0857	40.8038
31.2	34.2673	34.6992
29.7	46.5501	47.2291
30.4	35.1052	34.6637
31	34.8687	36.8244
29.5	37.906	34.3439
31.5	41.9802	35.0002
30.6	31.8952	37.4133
31.3	33.0052	33.1575
28.8	32.8679	39.3023
30.9	39.7041	33.1746
29.4	33.015	37.077
26.7	36.8604	51.2291
28.2	32.6949	39.355
31.6	31.7739	33.189
31.5	36.3008	45.4477
31.9	35.9083	34.064
30.7	31.774	30.3742
33.3	33.0756	40.6533
31.2	32.7745	38.6558
29.5	31.3745	46.5279
27.4	32.1378	45.4113
30	31.2924	31.7933
31.3	35.1485	40.7392
30.4	42.0357	34.163
30.6	46.3404	41.8513
32.9	32.2274	45.5681
32.1	35.9281	32.726
22.9	33.0166	40.0801
32.1	35.3266	34.394
30.8	35.5318	47.6994
31.8	55.2514	33.8684
29.2	35.9209	59.6734
33.3	34.5853	38.0498
34.4	34.5166	36.8567
35.8	34.2964	42.2976
32.1	33.1932	40.2886
30.4	36.8895	33.0463
24.7	36.1862	36.0627
26.7	33.6333	33.1735
34.7	32.1117	32.4052
31.1	34.5631	38.4605
35.3	32.5643	34.0476
28.5	41.7338	32.8573
27.9	33.8281	40.0178
32.6	35.1771	33.2712
32.9	34.9113	34.0232
30.4	35.8913	33.2393
29.5	33.998	42.9866
26	34.5194	33.878
31.9	32.1129	35.4724
29.1	39.0339	51.4686
29.1	34.8677	32.829
29.8	35.8389	36.8576
26.3	33.6807	31.7737
27.4	34.5343	40.3172
31.3	34.5869	42.551
29.4	33.3746	33.5054
28.7	33.9805	34.6887
30.2	35.0244	38.1935
31.3	30.6287	33.592
29.2	33.8511	35.1403
32.8	35.0491	33.1181
35.2	32.6108	34.16
31.1	33.8431	36.3213
31.5	34.0738	44.6116
31.9	32.3683	35.604
32.4	32.6248	36.1262
31.7	32.9066	34.0112
33.7	32.8538	35.1776
32.3	34.7654	35.0426
27.9	34.285	32.9167
32.1	33.1388	33.683
29.7	34.8811	43.5963
30.3	33.2354	32.0063
30.4	35.9373	35.8148
31.3	46.3478	37.9661
29.8	34.0833	43.7011
30.7	35.9213	36.131
35.4	33.6788	42.5228
31.1	35.5019	41.8078
33	33.2475	35.1263
31.2	33.8276	33.3965
30.8	34.508	33.0191
29.5	34.4137	37.8739
31.9	33.1668	34.435
32.1	43.6793	32.6029
37.1	34.2756	31.889
31.2	38.8806	45.901
32.5	32.5167	36.4057
30.7	32.6624	33.5175
31.4	40.4492	33.148
30.6	37.4779	34.6971
30.1	33.8484	46.9508
34.6	38.777	37.3282
34.9	36.9314	36.2469
31.1	33.2506	28.7319
33.2	38.399	44.6973
33.9	66.2632	41.2272
34.6	31.7868	39.3211
32.3	31.5608	33.4511
30.5	68.1837	34.1199
27.7	33.8427	31.9414
33.2	33.1836	39.4346
31	39.8564	32.8862
31.7	54.392	30.3713
32.2	39.3026	29.942
33.6	31.3805	30.6841
31.1	38.4423	43.12
31.8	32.2076	44.5278
33.3	38.7475	33.5839
31.2	39.8287	35.9865
31.8	32.1641	42.7757
32.8	35.1812	37.367
32.6	33.9163	38.0336
31.8	32.302	33.0637
34.4	36.0104	33.5935
31.8	41.8553	41.5288
34.4	31.3658	39.3908
28.1	43.8323	39.5628
28.9	35.8137	30.9527
32.3	45.9517	52.304
28	40.962	33.259
32.4	42.0969	32.0765
30	34.0662	34.512
31	45.8648	32.3254
34.1	35.3502	39.0901
30	29.2649	34.0545
31.4	40.9068	45.7444
29.7	33.9495	35.7768
31	42.5369	32.3477
32.5	33.7663	37.0964
33.6	32.2419	66.1099
33.4	40.7152	32.6282
31.9	65.5138	35.499
30.1	31.7662	35.328
30.1	31.4566	39.4645
31.4	35.7464	37.5047
29.5	33.679	30.3499
28.5	31.7338	42.3073
30.9	39.6737	32.504
33	44.4327	45.9671
29.3	33.2097	33.3885
29.5	41.0778	36.7051
27.8	31.9415	32.922
32.8	34.5806	37.3106
34	35.7158	34.0365
31.3	32.3825	34.3857
29.6	66.9986	32.5553
30.1	42.6402	35.5555
31.9	67.1853	41.0467
30.8	69.1368	32.6042
29.8	51.0043	31.4471
28.7	70.9527	39.1455
31.2	31.4747	41.9317
31.7	45.6191	36.1498
32.4	66.1053	33.1455
29.3	67.3968	33.2561
30.2	53.0016	32.5412
30.1	38.0194	35.3173
36.2	33.2142	34.7246
33.8	36.4012	38.4962
32.3	59.948	31.7076
29.2	43.8674	35.7777
30	31.1945	40.6715
33.6	32.1116	34.1954
31.7	34.1174	32.5793
32.6	74.3814	34.9278
31.8	32.5408	31.0246
33.2	32.3892	29.6308
30.7	30.6091	33.2831
34.4	34.9766	33.5525
29.6	35.4096	32.9736
35.6	30.3325	31.1486
32.3	35.4848	41.905
30.1	34.1103	66.0141
34.2	33.1808	39.5055
30.5	35.5895	61.6821
32.1	35.1119	34.861
33.5	33.1637	33.7041
30.8	33.9515	35.3697
37.8	32.7392	31.5275
31.7	29.3869	36.4848
30.8	65.0099	35.596
33.5	38.6588	51.4176
29.1	34.8069	42.0654
33.1	32.1318	39.6432
34.8	32.6734	37.3906
33.3	33.6021	34.127
34.1	35.0055	36.1651
30.9	33.8916	42.2734
29.5	32.6873	33.8886
31.3	35.9816	36.8502
29.8	34.3566	33.3178
33.1	34.375	34.9494
29.7	36.8106	36.0808
29.5	36.1221	37.3067
31.5	32.4301	35.5824
33	33.7522	34.2406
33.9	39.5925	32.9728
33	33.1221	33.2355
27.1	34.389	36.951
33.6	34.9611	37.3434
29.7	32.7231	35.9819
29.2	32.1583	33.7477
30.8	31.5631	35.6575
29.9	33.9883	35.7033
31.5	30.6947	36.6555
29.8	66.3498	34.7821
30.3	38.0838	34.7126
36.3	33.9348	34.6745
33.3	31.3247	37.093
31.2	33.991	37.4181
33.9	33.8394	34.8888
29.9	33.5122	38.5219
31.4	33.7653	35.9207
33.8	33.3953	37.9991
31.4	32.844	49.673
30.4	33.7487	33.8115
28.9	33.7465	36.8792
28.5	44.1829	34.94
30.8	33.4177	42.2095
28.5	31.7167	44.2981
34	35.2791	33.8266
29	38.2435	38.352
31.2	33.0404	30.9034
32	33.1645	51.1496
33.3	42.8761	34.1599
33.4	45.1099	36.2136
32.7	67.7227	38.7281
33.1	66.7627	34.3858
31.2	41.3509	34.5345
28.8	32.1893	39.3074
30.2	41.0497	32.5176
31.4	33.7385	40.8641
31.8	67.1657	39.6149
30.8	39.4542	48.5451
31.8	41.9395	33.3545
29.6	68.6809	32.9114
29	33.1636	31.8983
29.5	40.6336	35.5864
32.6	35.2072	38.3819
31.5	35.8592	35.2223
30.3	36.2177	36.5825
28.9	34.5405	35.6976
28.7	32.2905	43.7511
32.7	45.7248	36.1886
33.4	37.2528	35.879
30.2	32.916	40.9984
28.5	38.2575	39.9618
31.2	31.7334	50.7452
31.6	42.1832	50.0169
30.3	33.6949	38.2035
32.7	36.0405	33.9639
33.7	32.989	42.4138
31.4	40.0095	31.76
31.2	32.1358	45.4089
34.8	34.8818	48.362
30.2	32.7544	45.8436
31.1	33.2783	33.3647
30.2	32.4627	44.1577
30.6	39.9353	30.519
33.4	35.751	33.7851
33.8	35.1479	34.7242
33	34.063	33.2552
29.3	50.1104	43.8927
33.8	32.2906	31.9001
32.6	36.0811	37.1376
32.4	33.0733	35.8944
33.1	33.3365	39.3766
30	35.528	35.1403
35.1	33.4516	33.0805
31.1	31.9064	34.5474
30.2	35.1015	34.0065
30.5	41.4718	33.2151
26.5	69.6635	34.145
29.4	32.8154	34.7441
30.2	65.4344	33.8492
31.5	71.1154	33.797
31.1	40.7418	32.9726
31.2	34.037	35.3215
29.7	68.2129	33.5415
30.3	32.5913	39.6955
29.3	40.4662	34.4769
30.5	27.4184	36.6598
30.6	71.1924	34.6059
30.6	35.4217	34.3445
30.7	36.6696	38.4469
29	45.2269	35.6299
32.5	69.8935	33.4702
28.1	68.1242	37.3222
38.4	36.0857	34.3312
31.1	38.8653	37.1504
28.4	12.1967	34.5874
30.1	52.5761	34.3341
29.8	30.0681	34.685
33.1	42.857	33.7586
32.9	34.0078	38.9843
28.5	70.7378	34.2768
31.2	46.8718	38.4042
31.3	50.259	51.7079
34.6	36.1899	32.6944
32.5	35.5079	32.5885
30.1	40.9654	34.6326
30.3	47.4025	36.6964
32.6	59.48	29.841
31.8	65.0263	31.7511
34.1	31.8658	34.0074
30	64.6636	32.5855
31.6	33.2758	33.1036
31.7	37.4751	36.568
32.5	35.2481	46.9468
32.4	34.4631	36.0785
30.7	34.0673	32.5941
32.3	38.4041	33.6417
32.7	30.5552	33.9579
32.8	33.0287	33.089
34.9	70.3075	33.3682
30.7	31.1677	38.8791
31.3	33.8911	39.3638
32.2	33.3994	34.0438
30.7	41.9898	36.0546
32.4	33.248	38.246
31.2	33.2148	32.1934
33.5	36.3431	36.6357
30.5	33.4953	39.8688
29.5	42.0674	39.8411
30.7	33.9696	47.3387
32.7	33.8183	38.034
31.2	36.3021	33.7926
31.4	34.7288	39.075
30.7	34.2757	34.6045
30.2	36.356	35.0285
30.6	33.2268	36.3247
32.2	36.0584	39.1476
32.4	32.1581	36.2924
31.7	34.1869	34.2465
30	31.9324	39.0696
32.3	31.4663	32.982
33.7	32.3099	34.1259
29.3	63.4933	32.8497
32.9	66.4646	33.7239
31.1	43.3821	36.1092
32.8	35.5673	47.473
29.9	30.2895	40.2819
34.2	34.1567	39.5524
31.7	61.8329	35.1561
30	30.7116	33.5686
32.4	32.2831	65.6363
34.5	33.1496	33.1092
28.8	32.1455	34.2743
30.5	33.0301	36.3205
36.1	40.0828	34.7302
30.1	36.2875	33.1795
32.4	32.9781	35.289
32.4	34.4404	42.8003
30.1	35.6992	43.8908
30.6	43.6194	41.8329
30.8	36.7329	37.2839
33.6	32.6876	39.006
32.1	36.1378	32.9991
29	34.7768	38.5433
31.3	33.9209	42.7163
32.1	40.2141	29.368
30.9	47.5223	31.691
29.4	35.6463	39.8669
34.2	36.0418	32.8095
32.2	31.9299	41.5196
33.8	35.37	32.4603
32.6	35.7389	33.7352
29.6	33.7508	40.8558
31.6	33.1631	33.1194
30.3	37.2214	36.5059
29.1	34.2496	30.9801
30.3	32.2535	39.433
29.5	35.2566	43.1834
31.5	33.3564	32.0002
31	33.3721	36.1746
29.9	32.1687	51.0702
29.2	32.1668	51.7855
31.6	34.2073	55.3375
28.7	36.7572	34.1834
29.7	32.9291	38.1154
31.1	33.1014	56.04
31.3	34.4708	33.1356
31.7	34.2587	45.8
30.6	38.1617	33.6592
29.3	33.7493	31.6627
37.6	33.5125	46.5843
30.8	37.533	31.856
31.8	31.8518	32.9386
28.9	34.3908	29.3175
32.5	33.0737	32.784
33	37.2357	42.6742
30.8	36.7544	37.2848
30.5	33.7546	49.5795
30.8	34.4611	40.6648
28.6	32.0881	40.0354
30.5	34.4207	40.3703
29.3	31.0626	34.9429
33.1	35.102	40.3528
29.5	33.5512	33.2359
30.5	33.5251	33.4903
32.9	34.3534	35.1627
32.5	31.6571	51.3065
33.4	36.8721	35.7776
30	43.5205	32.2593
30.9	32.6065	32.2276
28.7	28.5299	33.2535
32	32.6728	40.8256
32.9	32.844	31.1369
32	32.3111	36.6809
31.2	48.5289	38.0163
30.4	32.9305	30.3786
29.4	32.6488	61.668
31.1	34.3253	48.1986
32.3	32.6596	46.378
31	33.6477	30.1107
31.7	34.1169	39.3065
29.5	65.4853	37.5418
33.1	33.0144	38.444
32.9	38.5447	35.1445
32.3	68.7341	35.0154
29.5	31.7139	45.3937
30.3	37.3692	35.0457
33.2	35.4236	32.6062
31.3	32.7724	30.1431
32.3	67.508	36.7705
30.5	71.5642	33.0449
32.9	38.7842	40.113
32	31.393	36.283
32.5	33.2661	44.8006
33.5	34.5755	31.2572
31	46.268	51.0528
30.6	43.7178	34.6451
33.7	34.4335	38.1913
32.1	58.5457	34.9228
29.5	30.0791	32.5301
30.1	33.1687	46.9341
30.1	61.0862	34.4864
30	37.2253	34.8639
31	40.5098	34.2401
32.6	30.5668	32.7299
30.9	34.3415	36.5333
31.5	34.7547	37.7462
31.5	32.9892	33.8445
32	34.6401	32.7003
28.3	32.6511	32.4953
29.3	35.2007	32.1266
32.4	32.779	33.0089
31.3	31.1593	38.2736
31.2	31.8624	46.6623
29	41.0441	37.4543
28.5	34.8842	32.209
30.5	32.4809	66.8352
31.2	37.2036	42.2572
29.4	33.7601	33.1234
30.5	31.5743	32.2585
30.9	34.7547	40.0692
30.7	33.1122	42.8191
30	51.1722	36.2119
29.7	52.5907	38.2697
30.8	32.4363	36.1585
29.6	37.4571	32.0502
28.9	36.1683	34.6597
30.4	31.6787	39.7893
34.3	34.5123	32.0482
31.5	34.582	47.7514
30.4	40.8572	37.2664
33.6	37.0061	35.2828
33.6	36.9918	35.5077
34.9	37.861	33.3366
30.9	33.5803	31.8263
32.9	46.1175	30.757
33	32.2865	34.3709
31.9	39.1488	31.0455
36	36.4289	34.9589
31.2	32.0838	42.2248
33.3	40.0303	46.7428
31.1	31.0672	35.8122
28.6	47.5629	42.3574
31	33.556	35.1106
30.7	30.6299	35.9102
34.5	38.0601	33.5436
31.4	32.278	66.3976
30.6	34.0921	34.3485
30.1	40.6542	44.0839
30.3	32.9868	46.474
33.9	45.6853	44.8308
28.8	34.6461	33.9376
34.2	41.1829	31.4029
32.5	37.5615	37.6658
30.8	36.0037	33.8227
31.4	41.7842	43.6946
33.2	33.784	32.5306
31.7	31.0734	35.2587
30.9	34.6829	37.7099
29.8	32.1847	36.9107
31.2	31.7521	35.2591
34.9	35.4776	32.5921
30.1	34.7694	39.1234
31.7	32.9464	31.2928
29.5	40.2088	35.5184
33.2	31.7405	39.3429
29.6	63.8173	33.3113
31.5	39.7137	32.7482
33.3	32.1733	36.1823
30.1	41.0407	37.1809
32.5	35.5142	37.5703
33.2	32.956	43.4085
32.6	31.4327	35.3681
30.9	34.7232	35.4119
34.1	33.7587	41.3422
31.2	32.3678	33.4684
33.4	33.7525	36.8015
29.5	32.6727	50.5199
31.1	32.4743	55.8126
31.3	62.9838	38.3919
29.7	38.6915	33.3513
32.8	34.0806	34.2776
28.7	31.8408	34.6039
29.7	35.0479	34.8599
31.8	40.0966	36.2498
32.3	35.454	48.2259
29.4	34.4018	35.2741
32.7	34.7163	34.4178
29.6	35.17	33.8843
28.3	35.1271	37.6218
32.4	33.7497	32.5613
31	43.4164	51.6034
31.8	34.1763	33.289
31.1	32.2737	32.4303
30.6	33.6763	34.1878
31.1	35.7071	43.8482
30.4	58.7909	32.748
29.8	37.6181	33.5649
29.8	54.0641	41.6167
33	64.105	35.1741
29.5	34.3581	32.9715
29.4	42.8209	34.0308
29.2	31.8287	32.149
30.4	32.07	30.5355
28.5	52.215	33.9374
30.8	64.6625	31.7662
29.4	37.0534	31.9299
30.5	37.0573	31.2105
28.7	48.5418	37.0889
31.2	34.0853	35.8351
31.2	38.891	37.3268
30.7	43.0102	33.6977
30.5	33.7461	31.6707
30.2	33.3328	32.0249
32.1	40.317	46.0625
31.9	66.1919	38.5819
31.4	32.6797	36.8833
29.8	30.9787	36.6388
27.5	40.3031	41.1645
32.3	62.7192	32.4907
31.4	51.4372	33.4357
33.5	37.8563	32.1285
34.3	29.1209	34.3814
32.6	35.0013	32.6428
29.5	35.3043	32.5141
30.9	34.6106	34.7789
28.6	56.2114	34.9353
30.4	36.9934	32.4861
30.4	34.6065	34.502
35.7	66.0524	36.7674
31.6	37.2986	43.4495
33.3	36.5121	49.8426
29.8	34.5811	47.5588
30.1	31.3861	38.3418
31.4	32.3856	45.9363
30.3	39.3972	48.4994
30.7	33.0068	63.6425
29.4	33.089	66.4051
29.5	33.8111	34.7507
30.7	31.6618	38.8371
32.5	36.3931	34.5686
29.3	36.5572	48.8047
29.8	33.2141	34.4023
30.5	37.6399	40.1997
33.6	31.1562	37.0673
31	32.7729	40.8685
30.9	34.3978	43.7695
30.4	43.2975	32.3262
30.6	59.0159	40.8326
31.7	68.1154	31.8978
31	46.8126	32.7533
33	36.0042	37.2726
31	36.782	36.5684
29.6	53.6606	42.2293
34.7	25.3507	38.9733
35.5	35.4106	35.2701
32.8	70.2402	33.831
31.3	38.7809	30.2095
33.1	43.3164	34.5547
30	67.9409	41.4885
31.2	42.0716	35.9872
30.7	43.2691	38.6256
28.8	35.0432	36.7338
30.9	69.1878	39.8125
31.8	62.8917	33.7229
32.4	39.706	32.864
32.6	38.4578	38.8974
34.1	32.0833	36.825
30.2	47.2714	40.0441
30.4	29.7914	24.6889
32.1	42.6092	30.6939
31.7	31.7169	31.5907
30.7	49.7361	42.7282
33	32.6961	42.879
31.2	34.8441	34.1067
30.9	34.5331	41.4099
31.2	33.3362	33.1059
30.5	35.3544	45.3732
30.3	32.015	35.4316
30.5	32.1351	35.7167
33.9	62.6656	42.4559
31.2	32.4139	31.1074
29.8	34.009	31.1574
30.6	34.2419	47.0776
29.9	39.9608	45.242
31.7	35.3079	54.9473
30.9	33.0401	41.4113
35.8	59.0771	36.3446
30.9	69.8541	69.9779
29.8	71.7361	41.5847
33	32.5849	43.6518
32.6	37.0707	47.2679
32.4	34.3703	36.7156
31.7	32.643	44.459
30.6	65.2572	41.5777
31.1	68.6227	42.9415
30	35.7842	48.8564
30.4	37.887	45.1466
32	34.3327	45.0054
31.2	36.8123	49.4885
33.5	35.098	33.6399
32.7	34.9733	51.7705
33	34.1737	39.7761
29.7	35.5723	43.7956
32.7	38.3209	42.3963
31.8	34.1427	43.7814
32.5	34.8755	40.6199
30.5	33.0483	48.3307
30.8	32.0271	33.3437
32.9	35.4254	45.8748
32.4	33.6446	38.363
32.1	33.2448	33.4274
30.2	35.1728	31.8518
32.6	31.4891	41.9201
31.3	33.3667	32.6966
30.1	67.0648	42.8736
30.7	33.6836	45.3608
31.4	33.3905	33.3957
33.2	33.4834	32.5552
37	37.5394	39.0335
31.8	33.4748	36.6948
30.9	34.2787	32.0322
32.6	40.9017	30.8677
34.1	33.7006	34.5182
31.3	33.5244	43.081
33	32.5677	42.2052
30.6	31.1124	39.9539
31.1	33.8803	32.7542
29.7	43.825	37.3439
30.6	32.3139	34.0943
32.1	36.0891	32.7608
34.7	31.4668	38.2379
32.1	34.0946	32.5878
30.5	32.6236	36.726
31	32.523	34.9506
34.9	32.1611	32.1163
31.7	34.9978	33.5545
34.7	32.7049	32.6701
33.8	35.5072	49.5281
30.3	34.2318	35.2429
34.5	33.9549	34.0316
30.5	31.1268	31.9147
33.5	33.7974	33.703
31.5	33.8285	34.2847
33	32.6162	42.2091
32.7	33.5847	40.3662
31.1	35.5007	36.034
29.6	33.3281	33.4199
29.3	33.5931	35.2792
30.6	34.0841	38.6534
32.8	32.7822	32.4986
30.1	32.4444	32.0108
32	33.8076	35.8711
30.8	31.3281	35.8314
30.7	33.6095	32.5551
31.1	35.1288	35.9327
31.2	31.53	35.0712
32.8	30.9257	38.766
32.8	33.7731	35.9847
30.7	35.5581	34.1715
31.4	36.3788	35.4277
30.8	34.3842	40.455
32.7	34.3455	39.3638
31.9	33.0923	43.9128
32	34.3498	41.4111
31.8	32.2007	40.1765
31.7	32.0163	34.0394
33	31.8221	38.0925
32.5	33.4384	33.0082
31.4	32.7745	37.2116
30.8	32.8493	33.2227
29.5	28.7158	35.6714
32.3	66.907	47.2499
30.4	66.4878	35.1869
29.9	33.4159	33.3463
32.5	31.9275	36.054
32.2	32.497	32.594
38.4	72.0413	37.2728
32.9	40.3705	30.4637
30.3	67.2442	32.3373
31.7	72.1048	46.2443
31.2	34.7143	40.7912
28.6	38.4593	38.2486
31.3	70.657	31.5384
31.2	42.6836	32.4888
32.4	34.9997	33.5393
32.8	35.0463	31.564
32.6	42.8729	49.8472
31.2	33.7219	35.1444
32	39.0384	35.636
28.5	31.9142	31.7827
34.4	34.8422	40.5284
30.5	69.9862	32.9748
30.7	66.6438	33.731
29.4	65.048	37.5322
31.9	33.1911	30.957
32	34.2068	31.812
32.8	66.6504	38.4486
29.3	32.7162	34.7104
30.2	32.2303	38.6927
31.1	32.6177	33.4929
31.2	51.2152	36.9625
33.9	32.5977	34.9916
34	69.8219	33.9295
29.6	32.1103	35.737
30.1	44.1152	49.4162
31.2	30.6693	37.0958
30.4	33.9029	37.8932
31.6	34.8549	34.0852
30.3	38.9252	31.2519
30.9	32.2879	34.3531
36.9	34.3324	35.2481
31.5	34.4677	32.4122
31.1	35.0563	32.2174
30.8	32.0665	33.1066
30	34.1256	34.9787
30.5	32.5498	44.5521
30.1	33.6125	43.0938
29	32.2731	29.6711
30.9	41.3472	34.6846
29.8	33.7641	33.0352
30.1	32.9094	35.8483
31.7	33.9603	33.7852
28.9	35.6194	35.6689
29.7	38.1488	40.831
30.1	39.6461	33.4515
27.8	35.4596	33.915
29.6	34.1441	31.812
33.2	33.771	33.9319
29.1	35.9326	38.2031
33.2	32.6582	34.8074
28.4	30.3466	33.2758
31.3	33.6412	32.8475
30.3	35.9094	34.3026
32.3	32.4702	33.1445
31.3	31.5913	35.6438
36.4	32.4838	32.5798
31.1	32.6371	33.4691
29.1	31.985	33.7797
31.6	65.3886	33.8444
31.3	34.0584	35.5402
31.7	33.8233	31.2281
34.3	31.9973	34.5128
32.2	30.0536	37.8934
30	57.6904	40.2253
32.6	38.1644	33.6841
29.3	39.2434	36.0747
30.4	33.2428	35.1476
28.8	37.0265	39.7951
33.8	63.9601	43.0194
32.1	40.927	43.6026
31.9	33.9044	31.574
28.6	36.7078	34.0375
36.9	34.5141	30.4045
38.7	70.7166	34.7965
30.8	64.7192
29.9	33.2346
31.5	51.7733
25.9	33.6795
29.3	38.8529
33.9	34.6197
29.4	37.0547
31.9	32.4038
32.6	67.8431
31.6	36.9021
33.4	40.6764
31	37.2988
32	65.2836
31.9	39.0637
32.9	35.1311
31.1	34.9975
33.2
34.9
30.8
32.6
32.8
34.2
29.3
28.8
31.1
29.4
29.2
31.6
32
29.5
30.2
31.6
31.1
29.3
33.1
32.7
30.2
33.4
32.4
29.3
29
30.5
30.9
32.5
29.4
33.6
30.3
32.5
30.3
30.6
29.7
32.9
31.5
33.2
30.1
32.5
34.7
30.7
30.9
33.8
29.8
32.3
36.9
31.5
31.2
32.7
30.7
29.5
35
29.2
32.7
29.3
33.1
25
31.1
27.6
32.6
30.8
30.7
28.9
33
31.5
29.2
32.9
32.6
28.9
32.1
29.5
34.6
32.3
29.8
33.4
30.6
32
33.8
31
31.3
32.6
31.6
30.7
31.3
29.8
30.8
30.5
28.8
30.7
31.1
32.8
30.1
30.4
33.5
43.3
32.4
30
28.2
31.1
32.6
28.8
30.4
27.9
30.8
27.3
32.4
31.1
33.1
31.3
32.1
36.8
32
31.8
32
33.3
30.8
30.9
32.6
30.9
31.2
31.6
31.6
31.4
32.8
33.2
32.1
30.7
30.3
31.4
33.4
31.2
30.1
30.9
31.6
33
32.1
31.1
31
32.1
30
29
32.2
30.4
31.3
31.8
33.1
28
33.6
33.3
31.6
28.4
29.8
32.3
31.2
29.7
31.6
31.6
32.8
30.2
29
31.1
32.2
29.3
31.9
30
31.8
33.8
29.9
29.3
31.6
30.9
32.5
31.4
30
30.6
31.8
29.9
31.3
32.8
28.6
31.9
32.6
29.2
28.4
31.4
32.2
34.5
30.7
33.6
34.7
35.3
39.2
35
34.3
31.9
31.9
31.2
32.5
32.2
30.8
34.7
33.1
33.1
29.9
33.3
31.7
31.6
29.8
32.7
30
31.8
31.7
30.1
31
28.9
31.2
34.7
31.7
32.9
33.2
29.3
32
30.5
31.8
[truncated: 3,678 more rows]

## Sheet: D
ctrl urea	PspA	PspA + ATP
Perimeter [nm]	Perimeter [nm]	Perimeter [nm]
659.286	1536.36	1225.67
2570.83	1341.07	508.392
590.985	1324.66	1806.75
1227.37	1809.16	1165.57
1018.77	1753.16	2189.85
609.085	2421.64	1437.37
660.985	1164.57	2407.64
528.482	2035.85	1539.76
644.583	1052.57	1657.56
482.09	1542.16	1878.45
547.286	1163.87	1795.86
523.387	1617.96	1257.77
1341.07	1448.96	1289.17
948.774	1999.65	1502.56
891.075	1064.17	596.784
1316.17	1783.56	1002.37
658.583	1528.16	1669.86
475.588	1542.16	1243.07
551.387	2523.03	724.482
2808.13	1512.46	548.985
1256.07	1038.57	1968.25
501.889	1908.15	1233.87
748.382	2003.75	928.975
745.98	1538.06	1366.66
1110.27	1038.57	2678.03
646.281	2078.84	2190.84
805.377	859.678	1639.46
449.99	1589.96	948.774
463.99	1971.65	1356.76
1466.36	652.784	2228.74
956.975	1820.75	2111.65
628.181	1428.46	1602.26
1468.76	961.075	973.377
899.276	1313.07	1763.06
1022.87	1275.17	1559.56
2109.25	978.472	787.98
623.085	403.889	1176.17
460.884	1874.35	455.085
483.789	1341.07	1104.47
468.09	1464.66	1172.07
459.889	961.075	800.985
499.487	961.075	1329.47
1158.07	1617.96	1800.95
618.985	1397.07	535.688
1761.36	917.377	1104.47
785.578	1259.47	1502.56
2702.63	2766.13	1315.47
1888.35	1201.77	1227.37
599.186	1464.66	1009.87
938.874	1842.25	3250.91
459.889	1318.86	1834.75
965.176	1639.46	1303.87
1042.67	1106.17	519.99
1190.17	1118.47	755.176
602.583	1629.56	919.075
758.281	1076.47	881.879
1012.27	1448.96	3412.41
797.176	1551.36	2190.84
1454.76	2258.44	1711.16
925.578	1004.77	1734.06
1088.07	2366.34	1220.57
426.09	1279.97	2131.45
1162.17	1418.56	1098.67
933.075	1857.95	1275.17
535.688	2115.04	1571.86
517.588	1585.86	1116.07
2258.44	1585.86	1619.66
507.688	2429.84	1205.87
2718.33	1589.96	1575.96
997.276	2096.94	2110.65
536.683	1058.37	1852.85
722.08	1602.26	1283.37
1313.07	1408.66	1291.57
843.276	2696.13	687.578
585.186	2194.94	1667.46
501.889	1452.36	1216.47
948.774	1243.77	3139.62
646.281	1096.27	1191.17
1233.87	2127.35	787.98
951.176	1631.96	1870.95
1024.57	2230.44	1107.87
513.487	2124.94	803.678
1000.67	1830.65	1661.66
1446.56	1341.07	1478.37
725.477	740.181	1906.45
473.889	2085.35	2079.55
629.879	1689.66	1377.27
1360.86	1209.97	2335.94
1344.46	1050.17	1205.17
755.879	1096.27	1777.06
640.482	525.085	1600.56
1655.86	2324.34	1090.47
515.186	1508.36	1716.95
651.085	1003.08	1271.77
699.879	620.683	1480.36
1130.07	682.482	1363.27
501.889	844.975	2192.54
1291.57	2391.94	1661.66
513.487	1882.55	656.884
497.789	1466.36	1730.95
815.98	1993.85	1201.77
493.688	1940.25	1281.67
742.583	1390.56	1373.17
774.683	1483.76	1878.45
1064.17	855.578	1174.47
939.578	1679.76	1886.65
656.181	941.276	1251.27
587.588	1988.05	1392.96
519.286	1450.66	1880.85
1227.37	973.377	2300.44
699.879	1805.06	1036.17
800.281	1303.17	995.578
1369.77	1197.67	2152.94
759.98	1229.07	1663.36
877.075	3010.22	1026.97
1965.85	610.784	2086.05
1038.57	1411.07	867.879
515.889	1140.67	1479.37
1307.27	1689.66	1932.05
680.784	1969.95	2183.35
1380.66	1462.26	1707.06
1960.05	2960.72	963.477
1416.86	2441.44	1209.27
1078.17	2419.94	1301.47
1574.26	1528.16	1267.67
1633.66	1176.17	1394.66
956.975	1870.25	1806.05
1084.67	1359.17	589.286
811.879	2194.94	551.387
823.477	1691.36	2593.03
861.377	2819.73	2077.85
952.874	2290.54	1676.65
1834.75	1024.57	1614.85
787.98	956.975	2100.34
1715.26	2296.34	2840.23
1257.77	1098.67	1420.96
562.985	1468.76	1061.48
750.784	1235.57	505.286
1300.47	1975.75	1279.27
966.874	1492.66	2572.53
1629.56	1464.66	473.889
3122.22	941.276	1612.16
444.191	1673.26	2839.53
658.583	1183.67	1420.96
969.276	1874.35	679.377
1327.07	1227.37	1311.37
1709.46	1209.97	1247.87
568.784	646.281	1828.95
662.683	3488.21	1580.06
797.879	1681.46	1892.45
1011.28	557.186	1458.16
1034.47	509.387	1868.55
435.99	1902.35	2099.35
531.588	2059.04	1373.87
724.482	473.186	838.181
545.588	1235.57	1833.06
507.688	734.382	1693.76
704.683	1955.95	1447.27
545.588	1628.85	1549.66
849.779	1102.07	1391.27
1044.37	1506.66	2166.94
2189.15	658.583	726.884
1070.67	1681.46	1046.77
1086.37	2262.54	1744.95
795.477	1374.86	2152.94
952.874	2115.04	1738.16
440.09	1608.06	2246.84
1289.87	2397.74	1743.26
793.779	1857.95	1781.86
1462.26	1912.25	965.176
714.583	1458.86	1481.07
917.377	1452.36	728.583
1239.67	1108.57	2026.94
838.181	1108.57	2293.94
1353.37	1687.26	1066.57
2759.63	2147.15	1607.07
559.588	1106.17	1197.67
1042.67	1189.47	1295.67
1997.95	1621.36	1692.06
402.191	1323.67	494.392
1721.76	1922.85	698.181
1271.07	1321.27	2131.45
638.784	1961.75	1533.96
2715.93	2447.24	1784.55
496.09	1476.26	1265.27
1087.08	1229.77	1373.17
1450.66	862.08	2193.25
574.583	1681.46	2486.83
1114.37	1430.86	773.98
2620.33	1383.07	1233.87
722.08	2873.33	1561.96
2358.14	1886.65	2002.05
2234.54	1702.95	1325.37
1482.76	2063.85	1293.97
1506.66	748.382	1440.06
709.779	768.181	1793.46
708.784	1466.36	1819.06
1148.17	1153.97	1603.96
1384.76	1701.26	761.678
803.678	1658.26	1172.07
919.075	1969.95	1955.95
410.392	1134.17	2206.54
1496.06	913.276	1293.27
628.884	1398.76	1697.86
998.975	3133.82	1122.57
526.784	1767.16	2044.75
827.578	1374.86	1374.86
606.683	897.578	1352.37
962.774	1235.57	1721.06
714.583	1510.06	2235.95
1060.77	1852.15	1520.66
753.477	2334.24	1793.46
590.985	1090.47	1564.36
412.09	2431.54	1148.17
1395.37	1114.37	887.678
656.181	1681.46	1729.26
799.578	1177.87	1893.16
996.573	672.583	2447.24
1153.97	879.477	607.387
674.281	1537.07	2169.35
733.678	1078.17	1369.07
708.784	1523.07	1665.76
1263.57	1726.85	1904.05
835.779	2133.15	1434.96
1188.47	1633.66	1331.17
412.09	1070.67	2218.84
602.583	1679.06	1744.95
497.789	2035.85	1721.76
459.889	1436.66	1276.86
1665.76	2268.34	591.98
782.181	1232.87	1444.86
849.075	1717.66	1721.06
783.879	2785.93	2523.03
910.874	1076.47	1912.25
724.482	2461.24	4391.59
1451.37	2469.44	3866.5
2682.83	1983.95	956.975
989.075	1904.05	2101.75
984.975	2031.75	1356.76
666.784	1436.66	1617.96
961.075	1494.36	1580.76
507.688	986.673	1253.67
840.874	2071.35	1187.07
660.985	1613.86	1132.47
1697.16	1858.65	1844.65
1454.76	1313.07	1936.85
772.281	2296.34	1237.97
626.482	2304.54	1699.56
1355.07	1848.75	2977.13
618.985	1739.16	1682.16
2610.43	706.382	1381.37
684.181	1784.55	1176.17
493.688	578.683	1882.55
2007.85	2148.84	2658.93
497.789	1643.56	1658.26
1082.27	1606.36	1134.17
1271.07	455.789	1659.26
2552.73	688.281	2445.54
1036.87	1580.06	1659.26
468.09	1349.27	1677.36
726.884	881.176	1603.96
871.276	829.98	2222.24
535.688	1438.36	1464.66
469.789	1707.06	768.181
1858.65	1181.97	1994.55
1245.47	825.879	1820.75
699.879	1016.37	945.377
829.98	1480.36	2133.15
2725.83	2016.05	2443.14
1890.75	1784.55	1556.16
1595.76	1293.27	1261.87
1204.17	2785.93	2198.34
839.879	2180.94	1026.97
1514.16	2133.15	1799.96
1215.77	1902.35	2447.94
1960.05	1031.08	1100.37
416.191	2634.33	2663.03
2650.03	982.573	2006.15
1743.26	3353.72	2485.84
966.874	947.075	1954.25
575.286	1492.66	673.286
933.075	3522.01	1620.36
1229.77	2278.24	1492.66
431.889	965.176	1116.07
626.482	945.377	3100.02
853.879	1926.25	1846.35
2419.94	1727.56	1377.97
1233.87	1383.07	1695.46
1562.66	1840.55	1102.07
1520.66	1426.76	1200.07
1034.47	2584.83	617.286
585.186	1360.86	1732.65
1237.97	2883.23	1100.37
784.583	1263.57	1187.77
1554.46	1695.46	1542.16
1350.96	1207.57	808.482
459.889	2513.14	1311.37
835.779	1946.05	1612.16
1580.06	1872.65	3329.12
1723.46	1364.96	2809.83
887.678	1369.07	684.884
764.08	1723.46	449.99
1106.17	2137.25	961.075
530.884	1635.36	955.276
677.678	1882.55	1406.26
1329.47	2172.74	1560.26
479.688	1625.46	1426.76
652.784	1683.86	1644.96
780.482	1142.37	2531.24
497.789	1102.77	1011.28
1619.66	1758.95	1862.05
1068.97	2457.84	570.191
547.286	1960.05	1279.27
2429.84	1108.57	1269.37
1384.76	621.387	1812.55
989.075	2532.93	1341.07
569.487	1071.67	1876.05
571.186	2093.55	1834.75
1080.57	1619.66	938.874
857.276	2320.24	1854.55
745.98	1826.55	1176.17
2053.95	1311.37	1251.97
984.975	820.08	586.181
2666.43	1786.95	1159.07
867.176	1275.17	1012.97
1480.36	1754.85	1149.87
702.281	1259.47	3203.82
1243.77	1552.06	1533.96
497.085	1078.17	1525.76
1144.07	715.578	1594.06
813.578	1219.87	2380.34
513.487	1955.95	2101.04
757.578	1922.85	1595.76
638.784	1402.86	1504.96
1235.57	1502.56	2748.03
1167.97	1654.16	2228.74
1018.77	1106.17	1663.36
1307.27	1550.36	1566.06
1355.07	1406.96	1096.97
827.578	2334.24	1287.47
1114.37	1830.65	1093.87
444.191	1621.36	634.683
905.075	1215.77	1024.57
1011.28	1138.27	2151.25
1377.27	980.874	914.975
1094.57	3247.52	1627.86
680.784	519.286	1478.66
975.075	2363.94	1735.06
712.884	1864.45	1227.37
507.688	961.075	2692.03
1235.57	1695.46	1767.16
2147.15	1730.95	1245.47
1623.76	1253.67	638.08
1076.47	1488.56	1341.77
454.09	1020.47	1257.77
520.985	871.98	2352.34
885.276	1820.75	1432.56
632.985	1303.17	1771.26
658.583	1709.46	1723.46
1138.27	935.477	1955.95
588.583	2454.73	2109.25
440.09	1688.95	1603.96
1249.57	1774.65	1636.06
660.281	1739.16	1242.07
633.98	1561.96	472.894
926.573	1223.27	1369.07
941.98	3368.71	1154.67
1287.47	2827.93	1107.87
511.789	1800.95	1301.47
1283.37	2013.65	1518.26
1444.86	1905.75	1022.87
903.377	1397.07	1050.17
489.588	1339.37	2273.15
989.075	2330.14	2147.15
698.884	1824.85	1400.17
863.075	2742.23	2572.53
493.688	1957.65	1104.47
2192.54	2408.34	1669.86
882.874	1968.25	2157.75
1110.27	1024.57	1420.96
923.176	1844.65	1210.96
827.578	2349.94	1781.16
479.688	1767.16	482.09
982.281	1699.56	2479.34
534.985	1936.15	2428.14
722.08	1366.66	445.186
1422.66	1420.96	794.482
491.286	923.176	1532.26
600.884	2686.23	2414.84
602.583	2180.94	1852.85
843.98	797.879	1677.36
796.181	1898.25	2009.55
2579.03	1373.17	2495.03
2055.65	2155.64	1088.77
416.191	817.678	1167.97
789.678	2284.04	1605.66
455.789	1796.85	1749.06
1322.96	1551.07	1594.06
476.291	2569.14	1568.46
803.678	1812.55	1613.86
454.09	1297.37	1208.27
497.789	2182.64	1828.25
2545.24	1699.56	1277.57
2041.65	1753.16	1633.66
2690.33	1452.36	1647.66
2021.85	976.774	1552.06
445.889	2823.13	2138.94
2053.95	945.377	1529.86
833.377	648.683	1058.37
1349.27	1505.96	1132.47
1028.67	996.573	2009.55
671.879	1589.96	1496.06
1450.66	1718.65	1570.16
887.678	2007.85	480.392
1814.95	1496.06	2531.24
2535.34	1780.45	1286.76
3006.82	1993.85	1255.37
2312.04	1486.16	1436.66
1740.85	772.281	1645.26
1585.16	1241.37	1546.26
1036.87	1144.07	967.578
1979.85	638.784	1440.76
680.784	835.779	1709.46
786.281	1293.27	2172.74
1311.37	1763.06	2024.25
1906.45	1253.67	1908.15
745.98	2151.25	1383.07
485.487	1679.76	1665.06
1321.27	1355.07	2748.03
694.08	2272.44	1421.96
1364.96	1926.25	2200.74
440.09	1366.66	961.075
1768.85	1637.76	2087.75
847.377	1301.47	2059.75
518.583	1269.37	1299.07
941.276	1552.76	1301.47
491.99	1054.27	1218.17
410.392	2029.35	615.879
783.879	1561.96	1061.07
1826.55	1042.67	1876.75
1083.97	1800.95	1514.16
1209.97	1289.17	2017.04
1076.47	1068.97	1309.67
907.477	1781.16	1167.27
1036.87	1938.84	558.181
1518.26	2173.45	543.186
1844.65	835.779	948.774
1486.16	1609.76	1492.66
440.09	1488.56	1922.15
609.085	1412.47	1594.06
582.784	1418.56	1830.65
891.075	669.186	1945.35
672.583	2461.24	1167.97
841.578	1983.95	1918.05
420.291	1712.85	1440.76
412.09	1796.85	2002.05
513.487	1890.05	1090.47
1149.87	1508.36	2499.14
1337.67	2518.93	1983.95
1440.76	2031.75	1581.76
1287.47	2027.65	1679.06
455.789	2570.83	1025.57
2498.14	2630.93	1676.65
1293.27	2011.95	1329.47
796.181	1265.97	1944.35
1211.67	1261.87	1933.75
1201.77	2728.23	2210.64
2491.64	967.578	1232.17
1494.36	479.688	1108.57
1064.87	828.281	2214.74
507.688	2228.74	1721.06
483.789	1940.25	2108.25
644.583	1373.17	787.98
1215.77	1114.37	1235.57
666.784	1623.76	1637.76
2590.63	1862.75	1537.36
861.377	1753.16	2183.35
766.482	1585.86	1169.67
1481.07	1810.85	1631.96
732.683	1908.15	1580.06
511.789	1983.95	1102.07
1542.16	1792.75	1502.56
1219.87	1476.26	1000.67
861.377	1574.26	1327.77
1350.96	1562.66	5056.67
855.578	975.075	1345.17
443.487	3193.92	666.784
1235.57	1528.16	1167.97
1146.47	682.482	2009.55
2449.64	718.683	1645.96
763.377	1327.07	1844.65
1703.66	1022.87	1480.36
710.482	2011.95	1086.37
618.281	1758.95	1084.67
640.482	1221.57	1032.77
913.276	2780.13	1411.07
2509.03	1172.07	1083.97
676.683	2185.04	937.176
793.779	1243.77	1467.07
582.784	2853.53	1208.27
1209.97	1731.66	1442.46
3998.3	1677.36	969.276
1205.87	1214.07	1285.77
471.487	1116.07	1844.65
792.08	1124.27	939.578
656.884	2033.45	1125.97
1080.57	1028.67	1785.26
420.291	1500.16	1434.96
1317.87	1000.67	1643.56
905.075	2266.64	1374.86
714.583	1743.26	1838.85
2224.64	1403.86	927.276
1034.47	1896.55	1082.27
1211.67	1110.27	1860.35
1480.36	2123.25	1806.75
545.588	2584.83	1848.75
1470.46	1655.86	1311.37
927.276	1876.75	1160.47
1518.26	2928.62	2145.45
1062.47	1141.67	1650.06
430.191	980.874	1315.47
492.985	1422.66	2173.45
674.985	929.678	1975.75
473.889	2393.64	1444.86
1906.45	2459.54	1186.07
1995.55	1908.15	1846.35
455.789	1955.95	1352.66
1369.07	730.281	678.382
1436.66	1532.26	1872.65
849.075	1014.67	1343.47
583.487	1422.66	1401.17
2584.13	1822.45	1387.17
1355.07	1532.26	2272.44
931.377	1038.57	1798.55
938.171	1032.77	1095.57
883.578	1926.25	1203.47
668.482	2017.75	3603.61
545.588	1498.46	3062.82
473.889	2196.64	1291.57
692.382	973.377	1026.27
471.487	688.985	1364.96
1566.06	632.985	1308.96
545.588	1549.66	1201.77
665.085	2059.75	1156.37
1358.46	1238.96	706.382
1112.67	1304.86	2328.44
1297.37	2152.94	1651.76
801.98	1440.76	2342.44
459.889	1089.77	2274.14
762.382	2185.04	1816.65
515.889	517.588	1420.26
1038.57	1814.95	1174.47
1615.56	1412.76	1687.96
1369.07	1404.56	1327.07
660.281	875.377	1652.46
521.688	919.075	1124.27
602.583	616.583	1679.76
1352.66	1209.97	1247.87
748.382	2935.13	1508.36
758.281	2684.53	1866.85
665.085	1273.47	1462.96
881.176	820.08	1659.26
716.281	1733.36	1010.57
682.482	1241.37	1268.66
1110.27	1280.96	1661.66
1096.27	517.588	1978.15
1235.57	1190.17	2101.75
738.482	1751.46	1946.05
742.583	1436.66	1843.66
1154.67	1552.76	855.578
1069.97	2033.45	1176.17
507.688	1566.06	1083.97
666.08	1806.75	1195.97
1012.97	1082.97	1321.97
2067.25	1273.47	2080.54
1167.97	1130.07	1076.47
694.784	2010.25	951.176
1227.37	1516.56	1602.26
1086.37	1201.77	590.985
430.191	1180.27	1968.25
813.578	1377.27	1750.75
1460.56	1588.26	1821.75
951.176	1056.67	903.377
624.784	636.382	1323.67
1933.75	511.085	687.578
689.98	1476.26	1629.56
1918.05	1090.47	1707.76
1360.86	1524.06	1647.66
1550.36	1173.77	2023.55
1426.76	2099.35	1523.07
493.688	1619.66	1496.76
1536.36	1293.27	2455.44
1066.57	2194.94	1962.45
3121.52	1124.27	1940.25
670.884	1118.47	708.784
1074.07	1566.06	2577.34
696.482	1538.06	1566.06
477.99	2538.73	706.382
1195.97	2002.05	1135.87
1014.67	2231.15	915.678
1366.66	1504.26	1336.96
1335.27	1666.75	3374.1
1975.75	2129.04	1651.76
885.276	1422.66	2135.55
959.377	3105.82	1496.76
1076.47	1673.26	2805.73
702.281	2085.35	1350.96
979.176	1514.16	1183.67
561.286	1599.86	1665.76
1468.76	1277.57	1340.07
1217.47	614.884	1786.25
1275.87	1422.66	1084.67
871.276	1627.86	1352.66
907.477	909.176	1048.47
966.874	1130.07	2403.54
899.276	1633.66	1786.95
1345.17	1491.96	2298.04
865.477	1016.37	1739.16
475.588	965.176	1735.76
3098.61	626.482	769.879
1446.56	1619.66	1098.67
1774.65	1782.85	1922.15
929.678	2113.35	1528.16
1134.17	1932.75	1633.66
469.789	1363.27	1100.37
511.789	1504.26	2227.04
1542.16	1575.96	2117.45
951.176	3022.52	1737.46
559.588	720.382	1222.27
1547.96	1327.77	2605.34
1557.86	1560.26	1193.57
753.477	1595.76	1584.16
559.588	1209.27	1434.26
1744.95	1104.47	1916.35
1769.56	560.583	2103.45
599.186	1108.57	1635.36
656.884	1584.16	1612.16
1261.87	1940.25	2222.24
575.286	1435.96	1283.37
806.08	724.482	1301.47
844.683	1331.17	890.08
845.678	1422.66	1404.56
1412.76	1570.16	1763.76
2101.75	2276.54	1654.16
820.08	1098.67	2008.55
1052.57	1474.56	1617.96
1800.95	2355.74	1988.05
2290.54	2017.75	3529.51
696.482	994.874	1954.25
908.472	2106.84	1995.55
571.186	1605.66	1490.26
718.683	3171.72	1494.36
1015.38	740.181	2129.04
652.08	740.181	1588.26
938.874	1661.66	2353.34
2320.24	1729.26	1378.96
1735.06	1988.05	2221.54
603.286	1498.46	1345.17
548.985	2115.04	2138.94
2172.74	1594.06	1661.66
934.774	1424.36	1629.56
1072.37	1327.07	1158.07
1042.67	2047.45	1920.45
616.583	1547.96	2992.82
1108.57	1164.57	2306.24
799.578	1333.57	1848.75
1194.27	855.578	1146.47
1446.56	1523.07	1464.66
834.08	1637.76	1663.36
618.985	1108.57	2194.24
1763.06	1158.07	1104.47
1186.07	1850.45	2020.15
2604.63	748.382	955.276
2003.75	2048.15	1647.66
1398.76	1547.96	2926.92
1575.96	1373.17	647.276
913.276	1432.56	1685.56
670.884	1589.96	1440.06
3123.92	943.678	1380.66
473.889	2085.35	1410.36
1850.45	1589.96	973.377
505.99	980.874	1711.86
990.774	1675.66	1464.66
920.774	1412.76	1554.46
724.482	893.477	1275.17
1468.76	682.482	1239.67
937.176	634.683	1932.05
463.99	1969.95	1848.75
1655.16	1464.66	1785.26
656.884	1779.46	564.683
507.688	648.683	1777.76
1753.16	897.578	1872.65
2640.83	710.482	772.281
656.884	1436.66	2143.75
1510.06	879.477	1088.07
521.688	2479.34	1869.26
656.884	1971.65	2006.15
913.276	1575.96	1587.56
734.382	2435.64	1237.27
1072.37	1359.17	1922.15
1874.35	1712.85	1723.46
1110.27	965.176	1404.56
801.98	2974.02	2310.34
505.99	975.779	2110.94
893.477	1669.16	1599.86
702.281	1177.87	2116.74
2115.04	1652.75	976.774
1299.07	1291.57	1550.36
1580.06	3371.12	1269.37
923.176	2109.25	1546.26
969.276	1255.37	1229.77
758.281	1613.86	2583.14
509.387	2105.15	2071.35
674.281	1713.56	835.779
496.09	911.578	2180.94
684.884	1504.26	1056.67
656.181	1183.67	2210.64
527.487	2555.14	2025.95
1138.27	2063.85	1557.86
785.578	2383.74	1810.85
845.678	2560.93	1504.26
2264.94	972.673	634.683
1708.75	1592.36	557.186
1345.17	881.879	1317.17
477.99	1268.37	2471.84
1064.87	1255.37	1978.15
990.774	1532.26	2061.45
710.482	1657.56	1474.56
841.578	2151.25	1191.87
758.281	1014.67	1120.17
2714.23	680.784	1221.57
720.382	1504.26	1598.16
1786.95	859.678	1392.96
1022.87	1416.86	875.377
982.573	2296.34	1406.96
487.186	1730.95	1100.37
412.09	895.176	1478.66
873.678	1086.37	1643.56
1434.96	1602.26	1470.46
627.186	2180.94	2714.23
956.975	1667.46	2234.54
554.784	1159.77	1443.17
1201.77	1350.96	1205.87
459.889	1817.36	2133.15
628.884	1946.05	2371.44
744.281	1080.57	1249.57
1204.17	1528.86	1874.35
1765.46	764.08	2117.45
2206.54	1570.16	1233.17
564.683	1148.17	1138.27
754.181	1788.65	1522.36
649.387	1297.37	2415.14
747.678	1191.87	1062.47
539.085	1299.77	803.678
642.884	2435.64	1566.06
2172.74	1343.47	644.583
725.477	1191.87	2636.03
1540.46	1460.56	1040.97
1729.96	600.884	2168.64
595.085	2023.55	1689.66
716.281	1539.76	2041.65
1287.47	1588.26	1556.16
1408.66	1886.65	1383.07
1661.66	2019.45	883.578
2131.45	1603.96	1307.27
726.181	1114.37	1042.67
779.779	1028.67	1788.65
827.578	581.085	1052.57
1416.86	1750.75	871.276
2127.35	2288.84	2053.95
1519.96	1350.96	1743.26
531.588	2320.24	1820.75
690.683	1814.95	811.879
945.377	1181.97	1858.65
487.889	1498.46	1507.66
547.286	589.99	1238.67
2382.04	1322.26	2079.55
1170.37	1808.45	1020.47
518.583	485.487	4045.4
497.789	2373.84	3536.01
589.286	1223.97	2157.04
2278.24	2051.55	1422.66
1703.66	5918.05	1653.46
843.276	2037.55	3239.32
768.181	2492.63	1735.06
807.779	1011.28	1339.37
881.176	2560.93	1269.37
849.779	1763.06	2362.24
469.789	1222.97	928.975
1336.96	610.784	2415.84
885.276	1086.37	1944.35
2077.85	2218.84	1573.56
1311.37	1701.26	1717.66
2011.95	638.784	1798.55
1052.57	1585.16	1488.56
513.487	2069.65	1521.37
463.99	1615.56	1651.76
1267.67	1281.67	2340.04
451.688	1964.15	1834.75
1141.67	1384.76	1214.07
599.186	2288.14	516.181
548.985	2083.65	1235.57
1619.66	1227.37	2499.84
1524.06	1715.26	2116.74
923.176	1898.25	460.884
1028.67	1681.46	797.176
481.387	2087.75	1833.06
517.588	3304.22	522.683
955.276	1191.87	1307.27
1436.66	1564.36	1026.97
903.377	2259.15	2000.35
2513.14	1675.66	933.779
2728.23	1532.26	2716.22
616.583	2121.55	1484.46
634.683	1006.47	2129.04
525.789	479.688	1542.16
571.186	2931.02	1971.65
972.673	1510.76	1416.86
519.286	1547.96	562.985
754.181	1034.47	1237.97
416.191	1898.25	1744.95
2099.35	2071.35	2061.45
857.276	1906.45	7024.51
1378.96	787.98	1525.76
2479.34	1364.96	1988.05
1683.16	2274.14	1313.77
1303.17	1749.06	1440.76
666.784	1430.86	1277.57
924.874	1758.95	1073.08
2141.35	1281.67	1603.96
1450.66	596.784	1106.17
853.176	889.377	812.583
523.387	2471.14	1833.06
871.98	2051.55	2307.94
719.678	2348.24	3810.5
1353.37	1802.65	659.99
1209.97	1635.36	1782.85
1277.57	2616.93	1697.16
1456.46	2127.35	2767.83
2602.93	1685.56	1814.95
900.975	1785.26	1673.26
891.075	1645.26	1678.06
1253.67	670.181	1915.36
1447.27	889.377	2089.45
859.678	1444.16	1582.46
640.482	1836.45	2329.15
783.879	1311.37	2119.15
867.879	1283.37	1303.17
1412.76	1515.86	1259.47
1233.87	1445.86	1444.86
834.08	2246.84	1208.97
440.09	2232.84	2165.25
738.482	695.779	1303.17
1846.35	1633.66	2065.55
548.985	1758.95	2129.04
469.789	2791.73	1641.86
493.688	1353.37	1798.55
737.779	2035.85	1571.86
1622.06	1408.66	2222.94
823.477	1450.66	1741.56
1496.06	1940.25	1416.86
1028.67	1617.26	1375.57
885.276	1906.45	1936.15
1247.87	2011.95	2656.53
718.683	2507.34	1777.06
885.276	2947.43	1683.16
1096.27	1173.07	2185.04
811.879	976.774	2344.14
1833.06	3201.42	2258.44
2429.84	3271.42	1661.66
3024.92	3395.01	1758.95
666.784	1834.75	1120.17
1460.56	1036.17	1399.76
590.985	1484.46	2111.65
673.286	1778.75	2326.74
650.382	1275.17	2062.15
1251.27	2387.84	2513.14
1239.67	1878.45	1683.86
817.678	1484.46	1257.77
1311.37	1305.57	2162.84
569.487	820.08	1701.26
823.477	1965.85	1916.35
929.678	1927.95	1436.66
855.578	1448.26	2151.25
760.683	2121.55	1941.95
731.98	1309.67	1193.57
467.387	2475.24	2588.93
536.683	1044.37	1106.17
1350.96	2208.94	2762.03
837.477	1719.36	2227.04
804.382	2133.15	615.588
1010.57	1621.36	1214.07
905.075	2612.83	1908.15
2191.55	1346.86	814.281
813.578	891.779	1788.65
2069.65	1955.95	1880.15
479.688	1436.66	2402.83
891.075	1359.17	2214.74
750.784	1947.75	738.482
1321.27	1430.16	1566.06
642.884	2194.94	2035.85
853.879	1697.16	1265.27
1042.67	1114.37	2050.84
601.588	1452.36	1916.35
1050.17	2509.03	501.889
692.382	2017.75	460.884
535.688	2646.63	1257.77
634.683	2023.55	2368.04
797.879	1528.16	1119.88
585.186	1056.67	1602.26
612.482	2907.83	2180.94
634.683	2068.94	2491.64
798.583	2405.24	2421.64
527.487	3955.6	1784.55
1126.67	474.884	1542.16
1335.27	714.583	1746.36
778.08	1506.66	464.985
980.874	2577.34	1106.17
1359.17	1405.27	1641.86
1177.87	506.985	496.09
1167.97	1711.16	2262.54
676.683	1110.97	2293.94
441.789	2421.64	1687.26
1396.36	2598.83	1454.76
726.181	1090.47	1321.27
1363.27	1631.26	1532.26
1229.77	2169.35	1506.66
683.186	1080.57	1902.35
1200.07	1627.86	1900.65
873.678	1667.46	2066.25
482.09	437.688	1253.67
1566.06	1374.86	1836.45
680.784	972.673	2535.34
803.678	1287.47	928.975
1383.07	616.583	2262.54
1884.25	1383.07	2065.55
549.688	1042.67	1709.46
1229.77	590.985	1197.67
1122.57	1545.56	2368.04
937.176	1125.97	3824.5
1267.67	2019.45	1988.05
592.683	1712.85	1446.56
1028.67	1542.16	2953.23
853.879	1221.57	2421.64
893.477	1271.77	1955.95
515.889	750.08	1464.66
3220.22	2168.64	972.673
569.487	1814.95	1437.37
769.879	852.181	2749.73
613.186	658.583	1838.85
769.879	1321.27	687.286
459.889	2608.73	2083.65
970.975	1350.96	887.678
686.583	1988.05	1288.17
584.482	1490.26	1631.26
1028.67	2238.64	2276.54
647.98	1727.56	1143.08
2236.94	2051.55	1547.26
593.387	1456.46	941.276
900.975	1965.85	1447.27
745.98	2445.54	1207.57
507.688	1490.26	1150.57
1894.15	1954.25	2213.04
972.673	2577.34	2127.35
1828.25	2176.84	488.884
529.889	2676.33	2014.35
2382.04	1303.17	965.176
951.176	688.281	1860.35
1006.47	1004.77	900.975
867.879	2348.24	1836.45
1335.27	1795.16	1214.07
584.482	2296.34	1450.66
941.98	2051.55	2901.33
1575.96	1561.96	1840.55
593.387	1528.16	2377.94
833.377	1969.95	801.276
1584.16	799.578	1205.87
859.678	1880.15	571.889
1313.07	1370.76	1317.17
1462.26	1812.55	445.186
715.578	825.879	1311.37
1076.47	4661.98	2037.55
1570.16	2421.64	2912.92
940.573	1916.35	1869.55
801.98	1703.66	2414.14
698.884	2284.74	1524.06
955.276	1810.85	1472.86
585.186	1796.85	1801.25
1277.57	1273.47	1371.47
722.784	1257.77	1060.77
1205.87	1788.65	1572.56
575.286	2556.83	1978.85
435.99	1548.66	1470.46
854.874	1181.97	1074.77
1152.27	1080.57	643.588
1153.97	1195.97	1879.16
635.387	1118.47	1521.37
901.678	2161.15	1566.06
610.08	1661.66	930.673
530.884	2117.45	835.779
599.186	1566.06	1733.36
958.673	1601.56	1321.27
589.286	1092.17	1269.37
668.482	1034.47	1664.06
1249.57	2095.25	1265.27
449.99	1605.66	1205.17
1950.15	1432.56	1587.56
682.482	2588.93	1709.46
885.98	2192.54	1279.97
497.789	1701.26	1763.06
685.879	1273.47	1622.06
915.678	989.075	1842.95
489.588	1862.75	1496.76
529.186	1349.27	1019.48
410.392	2636.73	1960.05
1856.25	2119.15	877.779
1265.27	2171.04	1564.36
1016.37	1681.46	1093.87
773.98	2407.64	1908.15
579.387	1878.45	2084.35
596.784	1173.77	2399.44
773.98	1450.66	2580.73
2499.14	952.874	2085.35
1030.37	1066.57	1955.95
1249.57	1749.06	2127.35
767.477	1215.77	1647.66
551.387	1335.27	2916.32
444.191	1940.25	2607.03
1184.37	1472.16	1844.65
609.085	2158.74	1518.26
710.482	1705.36	2089.45
1398.76	1219.87	1746.65
1852.85	1795.16	1492.66
602.583	1197.67	1139.97
549.688	927.276	1685.56
1647.66	2244.44	1483.76
758.281	1245.47	1781.16
519.286	722.08	1777.76
937.176	2387.84	1472.86
630.583	2063.15	986.673
537.387	485.487	1114.37
503.588	1725.16	1720.06
1561.96	1917.35	2238.64
767.477	1834.75	1433.56
557.186	1337.67	2335.94
1181.97	1125.97	1461.27
927.276	1355.07	3417.22
1225.67	1452.36	1331.17
858.975	1124.27	2857.63
1641.86	1982.25	2182.64
1152.27	1177.87	1512.46
598.482	2079.55	2246.84
421.99	3859	1277.57
694.784	1474.56	1751.46
1209.97	1757.26	1223.97
689.98	1880.15	1394.66
642.181	923.176	855.578
779.779	1788.65	1749.06
613.186	1265.27	1828.95
670.181	1629.56	969.276
1406.96	1299.07	1167.97
3036.52	3592.01	1197.67
656.884	1884.25	1657.56
882.874	1394.66	1781.16
1341.07	1862.75	1912.95
740.181	1378.96	1144.07
1402.86	1969.95	1631.96
712.181	2556.83	708.08
851.477	1456.46	1364.96
1098.67	1974.05	590.985
627.186	1476.26	1343.47
1627.86	1749.06	1781.16
545.588	1255.37	1299.07
1556.16	1810.85	1204.17
791.377	1303.17	1645.96
495.387	779.779	1675.66
565.387	1444.86	2292.24
407.99	553.085	1269.37
1468.76	1482.06	989.075
1255.37	1392.96	663.387
1086.37	1048.47	3769.21
1135.87	1819.06	3247.52
1950.15	1904.75	2736.72
1460.56	1287.47	914.975
664.382	1753.16	1556.16
2117.45	1422.66	664.382
1197.67	1892.45	2175.85
644.583	914.975	1556.16
750.08	1345.17	1904.75
449.99	2016.05	1355.07
909.176	1320.27	750.08
713.879	2244.44	1616.26
931.377	1743.26	820.08
1253.67	758.281	1508.36
726.181	1342.06	1524.06
678.382	513.487	1011.28
1307.27	1295.67	1044.37
839.176	1532.26	1711.86
2279.94	1387.87	718.683
493.688	1872.65	2421.64
762.382	3537.71	1663.36
797.879	2926.92	1919.75
406.291	1932.05	1552.06
468.09	1824.15	829.98
607.387	1608.06	1398.76
1488.56	1096.27	2031.75
1578.36	2507.34	2274.14
1062.47	3199.72	1560.26
440.09	1564.36	700.583
529.889	2473.54	998.975
517.588	1045.08	1846.35
632.985	1955.95	1582.46
734.382	2532.93	2312.74
652.784	2003.75	2203.15
1052.57	2051.55	3474.91
909.176	1547.96	1924.55
909.176	1131.77	2067.25
580.382	1753.16	2212.34
705.678	1239.67	1223.27
891.779	942.975	1575.96
646.985	2023.55	1279.27
1737.46	1673.96	2029.35
1066.57	1341.07	2584.83
483.789	1824.85	2091.15
1528.16	1253.67	2676.33
927.276	396.392	1580.06
935.477	1759.66	2628.53
1096.27	2003.75	2141.35
545.588	1505.96	1770.55
501.889	1263.57	1374.86
1195.97	3637.41	2270.04
1000.67	3009.23	1782.85
692.382	1810.85	1791.06
487.186	1580.06	1552.06
855.578	1253.67	1110.27
2541.14	2383.74	1341.07
603.286	720.382	1622.06
468.09	1553.76	1892.45
1510.06	1090.47	1068.27
965.176	642.884	1430.86
1364.96	1723.46	2340.04
1139.97	2524.73	1870.95
641.186	1134.17	1840.55
718.683	1434.26	1366.66
685.879	2137.25	796.181
599.186	1621.36	544.181
807.779	2688.63	1721.76
1814.95	2213.04	1227.37
797.879	1012.97	2104.44
556.482	1177.87	1048.47
620.683	1817.36	1324.66
1443.17	2065.55	966.874
786.281	2041.65	2618.63
421.99	1575.96	2172.74
944.673	1514.16	1687.96
1594.06	1952.55	2117.45
829.98	1452.36	1205.17
698.884	1822.45	1882.55
955.276	2037.55	1040.27
756.583	1533.96	1145.77
579.387	1167.97	3536.01
607.387	1508.36	1155.38
431.889	3142.02	1705.36
942.975	2616.93	1430.86
455.789	1639.46	1608.06
746.683	1149.87	1418.56
603.286	789.678	2523.03
1191.87	1301.47	2606.33
1167.97	1826.55	2286.44
647.98	1639.46	1026.97
831.678	1125.97	2546.93
521.688	1570.16	2023.55
1501.86	1100.37	636.382
662.683	628.884	1552.06
642.884	1150.57	1074.07
770.583	1777.06	1297.37
1357.47	1287.47	1663.36
1020.47	1456.46	2081.25
1298.07	1329.47	1516.56
420.291	2306.24	1222.27
447.588	600.181	1062.47
1128.37	2565.03	1183.67
461.588	2127.35	2136.25
1542.16	2473.54	1935.45
537.387	1930.35	1850.45
1130.07	1732.36	2358.84
463.99	993.176	2264.94
430.191	1173.77	2154.64
615.588	1275.17	1042.67
1036.87	1448.26	624.784
723.779	1806.75	678.382
511.789	1276.86	2064.55
688.985	1901.65	2903.02
609.085	1954.25	1271.77
1782.85	2031.75	1519.96
960.08	1189.18	1638.46
1571.86	2596.43	1733.36
935.477	3288.81	1894.15
887.678	942.975	1329.47
797.879	1328.76	2399.44
2409.34	1826.55	487.186
1777.06	1222.56	1392.96
649.387	2598.83	1108.57
1215.77	3086.02	1765.46
2682.83	785.578	2733.33
3175.82	2455.44	1528.86
1307.27	529.186	1170.37
473.889	967.578	1912.25
945.377	1186.07	2033.45
448.291	1637.76	1524.06
485.487	1527.46	901.678
600.884	1135.87	1046.77
1683.86	2670.53	693.789
807.075	2171.04	1496.76
1730.95	1240.37	1204.87
787.276	3179.92	1126.96
497.789	3424.71	509.387
1239.67	801.98	2232.84
1733.36	1950.15	1645.26
726.181	1932.75	2373.84
477.286	2082.94	2065.55
770.583	1595.76	1092.17
503.588	1325.37	1586.56
4381.69	980.874	485.487
436.693	1464.66	1188.47
3325.01	2644.93	2138.94
628.884	1713.56	1761.36
1187.77	1429.17	1482.06
1003.08	1920.45	2732.33
603.286	1331.17	1536.36
631.286	1249.57	1049.88
702.281	915.678	2073.04
646.281	1753.16	1649.36
706.382	1287.47	480.683
2493.34	1267.67	877.779
1876.05	1257.77	2652.43
966.874	1000.67	2145.45
903.377	1425.07	1688.95
3181.62	3662.01	2228.74
705.387	1782.85	1707.06
1975.75	1255.37	1647.66
2137.95	1339.37	1221.57
627.186	1181.97	1643.56
821.779	1824.85	1498.46
3410.71	1003.08	886.271
2200.74	2260.84	1233.17
1619.66	1758.95	421.99
703.98	1673.26	1103.77
877.779	1538.06	1163.87
2660.63	1167.97	1601.56
684.884	1054.27	921.477
1407.67	1753.16	1627.86
547.286	2030.05	1188.47
632.281	1452.36	2521.34
747.678	1968.25	533.99
1030.37	1538.06	1954.25
497.789	1436.66	1175.47
704.683	1358.46	1725.16
1060.07	831.678	2224.64
807.779	1389.57	1581.76
684.884	905.075	975.075
599.186	1546.26	974.372
622.382	2099.35	1749.76
2376.24	1583.46	1307.27
1791.06	1148.17	1341.07
1369.07	1096.27	1408.66
910.874	1750.75	710.482
1824.85	1211.67	1542.16
839.879	1317.87	1134.17
1012.97	1443.17	554.784
994.874	1864.16	835.779
2646.63	2065.55	2117.45
1585.86	1589.96	1524.06
2141.35	2085.35	1631.96
468.09	1584.16	1724.16
1528.16	1800.95	473.889
719.678	1291.57	4240.69
979.176	2276.54	2072.05
2676.33	1757.26	2579.03
1010.57	1303.17	1677.36
1677.36	714.583	1834.75
2220.54	1892.45	3454.41
627.186	1836.45	1785.26
2314.44	1356.76	1922.15
511.085	1111.97	1782.85
1504.26	2337.64	1339.37
820.08	1950.15	1388.57
487.889	1647.66	2939.23
497.789	1146.47	2591.34
966.171	1969.95	1528.86
1633.66	1388.86	1967.55
2260.84	1944.35	2070.35
886.975	1462.96	1024.57
928.975	1281.67	2650.73
1580.06	1599.86	2137.25
513.487	1108.57	1589.96
459.889	1416.86	1086.37
515.889	1325.37	1510.76
739.477	543.186	1309.67
690.683	1193.57	427.789
723.779	1830.65	1153.97
529.889	2272.44	1397.07
750.08	2214.74	1895.85
871.276	1869.26	1422.66
565.387	1987.35	1191.87
603.286	2447.94	1112.67
594.382	1852.85	1695.46
559.588	666.784	1605.66
604.281	1639.46	1414.46
502.884	623.085	744.985
670.884	1136.57	1401.17
477.99	1370.76	1493.37
1383.07	857.276	1153.97
554.784	2007.15	1880.15
779.779	2194.94	1397.07
634.683	1307.27	1800.25
714.583	3429.52	1616.26
416.191	1932.75	636.382
579.387	666.784	661.98
511.085	1627.86	2576.63
454.09	2019.45	2596.43
599.186	1331.17	2045.04
593.387	1906.45	1373.87
1463.67	2414.14	1649.36
533.286	1386.46	1888.35
1181.97	1926.25	1741.56
877.075	1995.55	1045.08
1446.56	1466.36	1294.96
914.975	2073.04	1482.76
2010.25	1768.15	1156.37
612.482	1010.57	1600.56
885.276	1476.26	1802.65
1271.77	988.372	1257.77
686.583	640.482	2091.15
559.588	984.975	2151.25
569.487	2182.64	1679.76
833.377	1677.36	1440.76
613.186	1766.45	1900.65
777.377	1279.27	453.387
1315.47	2194.94	683.477
656.884	1343.47	1687.26
551.387	1687.96	984.975
431.889	1683.16	2537.74
1378.96	1784.55	1898.25
1042.67	1205.87	631.578
531.588	2811.53	889.377
1285.07	2214.74	798.583
1126.67	1669.86	1530.56
575.286	2535.34	1490.96
956.975	1159.77	2013.65
1685.56	903.377	1679.06
445.889	1219.87	1372.46
1032.77	1965.85	2448.93
732.683	1470.46	1397.77
676.683	378.291	1682.16
965.176	1066.57	506.281
648.683	1922.15	2784.23
1177.87	1420.96	1740.85
1046.77	1308.96	1117.77
810.181	2485.14	1314.76
993.176	1313.07	2453.74
837.477	1280.96	1704.36
1580.06	2614.53	929.678
1158.07	2255.04	820.08
613.186	2441.44	1802.65
1168.67	1872.65	1128.37
1173.77	1271.07	2337.64
976.774	1838.15	1042.67
722.784	1603.96	384.09
1287.47	1130.07	1729.26
881.879	1522.36	1241.37
515.186	1056.67	764.08
903.377	1211.67	1149.87
589.286	3196.32	2212.34
507.688	2566.73	1580.06
717.98	642.884	1124.27
1138.27	801.98	680.784
1144.07	899.276	584.191
1876.75	927.276	1752.45
1699.56	720.382	1339.37
762.382	889.377	1888.35
1094.57	1715.26	1912.25
2063.15	835.779	610.08
1757.26	1545.56	1028.67
1480.36	2121.55	793.779
468.09	2893.42	1221.57
803.678	2421.64	485.487
743.578	1913.95	1078.87
473.889	1622.06	1522.36
1364.96	1433.27	1371.47
1172.07	2109.25	1975.75
1785.26	1619.66	1134.17
586.884	2296.34	1460.56
2133.15	1792.75	1682.16
2289.84	1932.75	1146.47
726.181	2572.53	1442.46
1757.26	561.99	1739.86
1313.07	807.779	1190.17
1219.87	1768.85	2574.93
613.186	1223.97	2073.75
654.482	2029.35	843.276
1404.56	1598.16	1747.36
632.985	1922.15	1941.95
553.085	1538.06	1904.05
1026.97	1028.67	1374.86
632.985	1730.95	1895.85
693.085	1317.17	3118.12
1162.17	792.08	2622.73
2105.15	1213.37	2100.05
1317.17	941.276	464.985
1584.16	1661.66	1786.95
1195.97	1336.96	1484.46
979.176	1102.07	1500.16
941.276	1514.16	1814.95
745.98	1112.67	538.382
799.578	634.683	1398.76
1514.86	1573.27	721.085
937.176	1719.36	1518.26
874.673	2262.54	1193.28
557.186	2091.85	2164.54
871.276	1739.16	1629.56
952.874	1946.05	1890.75
584.482	1999.65	3790.7
1446.56	1042.67	1406.26
1432.56	1533.96	1958.35
738.482	1285.77	1448.96
906.774	1442.46	1671.56
733.678	952.874	1964.15
1971.65	1530.56	1341.07
663.678	1111.97	1669.16
941.276	1406.96	755.879
677.387	1561.96	1614.56
1687.26	1028.67	819.377
1006.47	772.281	2076.15
1723.46	1299.07	2531.94
1080.57	1134.17	1410.36
1325.37	1402.16	1533.96
482.09	1689.66	1446.56
628.181	887.678	841.578
660.985	2033.45	965.176
1617.96	949.477	1914.65
1042.67	1480.36	2729.93
1056.67	2127.35	2123.25
895.176	1611.46	4266.29
1173.77	1184.37	1045.08
595.085	1112.67	3329.12
719.678	2037.55	810.181
992.472	1542.16	2608.73
970.975	1730.95	2123.25
1369.07	1229.77	2545.24
806.08	3307.62	2007.85
670.884	1768.85	1721.06
1172.07	810.181	1002.37
857.276	695.779	2012.94
620.683	1422.66	1494.36
1840.55	3536.01	1098.67
477.99	1380.66	1195.97
2138.94	2991.13	2171.04
1554.46	1155.67	2698.53
670.884	1154.67	1303.87
632.281	1118.47	1540.46
1297.37	1341.07	1432.56
857.276	1076.47	1323.67
1227.37	1765.46	1894.15
895.176	1384.76	1975.75
715.578	1271.07	1378.96
815.98	1710.16	1078.17
1742.26	899.276	1341.07
475.588	2335.24	1841.26
483.789	718.683	2129.04
483.789	1074.77	1572.56
1283.37	1871.95	1629.56
1317.17	2670.53	1303.17
1444.86	1726.85	1669.86
2023.55	2007.85	2410.04
1715.26	1516.56	1876.75
903.377	2192.54	787.98
1405.27	2089.45	1102.07
632.985	1687.26	2085.35
1359.17	1552.06	1339.37
545.588	1524.06	1270.07
479.688	1072.37	1789.36
1022.87	1014.67	1167.97
562.985	1932.05	1338.66
744.281	1767.16	1558.56
1074.77	1229.77	1714.55
1028.67	2608.03	1283.37
899.276	2389.54	1271.77
821.779	686.583	811.879
670.181	1539.76	778.08
652.784	1025.28	1597.46
1219.87	3987.7	1436.66
596.784	3367.01	829.276
787.98	2615.24	1612.16
998.271	1201.77	1514.16
895.176	1677.36	1031.08
806.08	1195.97	1538.06
796.181	533.286	2996.92
786.281	1333.57	2159.45
1786.95	1014.67	1353.37
786.281	1882.55	889.377
1066.57	1398.76	1425.07
773.98	1968.25	2224.64
1336.96	1436.66	1580.06
493.688	2117.45	2441.44
1504.26	1609.76	1761.36
551.387	2377.94	2230.44
1504.26	1896.55	1128.37
861.377	407.99	1522.36
935.477	2743.93	1359.17
895.176	1739.16	1279.27
893.477	1981.55	773.98
558.884	1219.87	745.98
848.08	1428.46	1292.56
1359.87	2059.75	728.583
2099.35	1622.06	1599.86
2073.75	1542.86	1128.37
1124.27	1432.56	1912.25
1259.47	2542.83	1851.16
1301.47	2507.34	1228.07
1273.47	1995.55	2694.14
919.075	1862.75	1285.07
689.98	1383.07	3084.32
2909.53	1719.36	1771.26
1215.77	1584.16	1406.26
1167.97	1086.37	1951.85
694.08	1674.95	1631.96
1623.76	1301.47	1876.05
806.08	855.578	1153.97
1357.47	1916.35	2049.85
835.075	692.382	1516.56
1560.26	1715.26	694.784
1363.27	1207.57	1475.27
853.879	682.482	2165.95
697.477	1064.87	1498.46
670.884	2099.35	3489.91
901.678	2373.84	2279.94
1152.27	1864.45	1537.36
848.08	2047.45	1212.37
535.688	1725.16	2982.92
1078.17	1239.67	1325.37
747.678	1912.25	2236.94
1336.96	1325.37	1512.46
1021.18	1846.35	1881.85
1243.77	2799.93	1884.25
1100.37	1054.27	1946.05
720.382	2065.55	2672.23
454.09	1193.57	1253.67
666.784	1360.86	1653.46
990.774	1534.66	2091.15
992.472	893.477	1800.95
966.874	2656.53	2021.85
1637.76	2113.35	793.779
627.186	778.08	2164.54
1023.58	4234.19	1617.26
895.879	637.085	1283.37
789.678	1763.06	1619.66
1120.17	1297.37	1563.66
680.784	1249.57	2617.93
558.884	1255.37	573.588
1176.17	2105.85	632.985
1317.17	1560.26	1050.87
1347.57	1090.47	1687.26
1092.17	1616.26	1146.47
833.377	734.382	1406.96
1243.77	2262.54	2123.25
688.281	1783.56	1383.07
670.884	1541.46	1955.95
1116.07	2027.65	1256.77
934.774	1350.96	788.683
962.774	1394.66	567.085
582.784	1911.26	723.075
676.683	499.487	1552.06
416.191	814.281	2273.44
933.075	1602.26	1521.66
1317.17	1834.75	1711.16
737.779	1355.07	802.683
595.085	590.985	1756.55
821.075	2276.54	1588.26
1462.96	1796.85	1694.75
1176.17	841.578	2271.74
848.08	1571.86	1656.56
893.477	1076.47	1989.75
994.874	1723.46	1705.36
875.377	3100.02	2492.63
989.075	2204.84	1470.46
1267.67	2570.83	1608.06
1118.47	545.588	712.884
604.985	1735.06	1722.75
541.487	1251.27	1250.27
623.085	1888.35	1426.76
451.688	1335.27	989.075
444.191	1767.16	1355.07
1243.77	1924.55	557.889
563.688	1096.27	714.583
551.387	1796.85	1579.07
1554.46	1231.47	808.774
1277.57	1440.76	1677.36
519.286	839.879	2248.54
1227.37	1771.26	1711.86
1012.27	714.583	2259.15
632.281	1172.07	1239.67
970.975	638.784	1582.46
1687.26	2513.84	1773.66
779.779	827.578	2741.53
1311.37	1852.85	491.286
1163.87	1331.17	741.588
750.08	1781.16	1946.75
966.874	1024.57	1663.36
1004.77	1066.57	1626.16
863.075	1353.37	2132.15
809.477	1661.66	1877.46
736.08	779.779	709.075
1128.37	759.98	1177.87
965.176	1954.25	810.181
435.99	1743.26	3309.32
675.98	2363.94	1800.95
712.181	1259.47	1283.37
1273.47	1800.95	1516.56
1190.17	1615.56	2433.94
1219.87	1299.77	1301.47
1090.47	1096.27	1282.66
585.186	2807.43	1011.28
725.477	1687.26	2314.44
1223.97	1155.67	1799.26
803.678	1707.06	1502.56
1332.86	1717.66	1992.85
855.578	1195.97	1404.56
487.889	2151.25	1596.46
593.387	2801.63	1561.96
1349.27	2254.34	1056.67
924.874	2403.54	537.387
934.774	1908.15	2778.43
1275.87	1760.65	1103.77
624.784	1280.96	1532.26
600.884	634.683	2017.75
459.889	1086.37	2250.24
565.387	1606.36	1265.97
526.784	2185.04	1268.66
1926.25	1916.35	2471.84
1411.07	1426.76	759.98
1448.26	1637.76	1457.17
540.784	1116.07	4383.39
1768.85	2320.24	2742.23
1261.17	1744.95	1898.25
910.874	3517.91	1474.56
1308.96	1609.76	1118.47
849.779	1191.87	1044.37
642.884	1574.26	1195.97
824.181	1844.65	813.578
435.99	1331.17	1601.56
555.487	1106.17	976.774
2411.74	1404.56	1377.27
584.482	1719.36	1667.46
782.181	1215.77	1181.97
1008.87	1752.45	1022.87
923.176	1627.86	1155.67
843.276	1134.17	1834.75
1096.27	1830.65	1333.57
923.176	1612.16	1281.67
482.09	1802.65	1875.76
412.09	1305.57	2202.44
703.98	1173.77	780.482
676.683	1768.85	1273.47
1456.46	1267.67	1407.96
1139.97	2007.85	2461.94
833.377	1512.46	1956.65
539.789	1118.47	1312.07
678.382	1918.05	1483.76
907.477	1805.06	1765.46
555.487	603.286	1902.35
596.08	1570.16	1744.95
1012.97	764.08	1685.56
565.387	1476.26	1038.57
634.683	1982.25	1350.96
895.176	2039.95	1273.47
871.276	1538.06	2254.34
1289.17	716.281	445.186
724.482	2193.25	1490.26
1322.96	1947.75	975.075
632.985	1576.66	1301.47
998.271	2322.64	2570.83
731.98	1809.16	1110.27
1402.86	469.789	1621.36
871.276	527.487	1175.47
1277.57	2322.64	2368.04
941.276	754.181	1546.26
493.688	567.085	1375.57
765.779	1038.57	1138.27
873.678	2541.14	585.889
769.176	2041.65	1496.06
634.683	640.482	970.975
912.573	2093.55	1538.06
935.477	1570.16	1301.47
1058.37	1595.76	2335.94
831.678	1068.27	3002.72
688.985	2133.15	2509.03
565.387	1643.56	1404.56
1096.27	626.482	2183.35
753.477	1072.37	1267.67
969.276	1357.47	1713.56
750.08	891.779	849.075
1560.26	1834.75	2161.15
486.191	1329.47	1363.27
871.276	1301.47	1080.57
1040.97	2169.35	2513.84
990.774	1663.36	537.387
1124.27	1359.17	1711.86
1363.27	666.784	1243.77
2190.84	1675.66	970.975
609.085	1317.17	1693.06
671.879	4659.58	755.176
857.276	2176.84	1148.17
3395.01	2152.94	501.889
3043.02	1623.76	1321.27
459.889	1124.27	1452.36
811.176	2180.94	3058.72
975.075	1663.36	2041.65
893.477	2127.35	1305.57
935.477	1645.96	1708.75
905.779	2127.35	530.884
598.482	1597.46	1834.75
444.191	1834.75	1713.56
511.789	1355.07	2017.75
580.382	2548.63	2604.63
646.281	1486.16	1657.56
622.382	1822.45	1757.96
1316.46	1373.17	477.286
561.286	618.985	3835.11
420.291	1223.27	741.879
511.789	2085.35	2365.64
1277.57	1594.06	979.176
764.08	1510.06	1983.95
454.09	1005.48	1562.95
630.583	3779.11	1629.56
702.281	624.784	2314.44
849.075	1231.47	1984.65
941.276	1941.95	1505.96
1082.27	1474.56	1965.85
1211.67	989.075	1805.06
855.578	1882.55	1874.35
2604.63	1411.07	1142.37
695.779	1862.75	1398.76
1457.17	1036.87	795.477
1589.96	994.874	1834.75
627.186	1452.36	811.879
994.874	1953.55	1198.37
497.789	1481.36	853.176
657.879	1297.37	1174.47
1649.36	1677.36	1729.26
620.683	1524.76	3044.72
660.985	1508.36	2078.84
900.975	1350.96	631.286
949.477	1024.57	1010.57
676.683	845.678	2562.63
416.191	1056.67	725.477
804.382	2264.24	1606.36
961.075	1772.95
781.477	937.176
2001.35	1245.47
994.874	2821.43
1489.27	1723.46
863.075	1197.67
728.583	1261.87
1050.87	911.578
895.176	1193.57
1130.07	3450.31
1369.07	2168.64
753.477	604.985
871.98	1703.66
1042.67	1251.27
746.683	975.075
1038.57	740.181
847.377
533.286
434.291
658.583
1283.37
473.889
1273.47
459.889
479.688
1325.37
792.08
533.286
511.789
781.477
1456.46
762.382
1229.77
603.286
604.985
1792.75
1950.15
1062.47
1148.17
1012.27
511.789
525.789
1345.17
656.884
846.673
1786.95
1633.66
793.779
593.387
1100.37
1426.76
800.281
596.784
2041.65
449.99
1319.57
761.678
1191.87
1341.07
567.085
730.281
1239.67
612.482
1265.27
799.578
976.774
785.578
790.382
637.085
694.784
1197.67
640.482
545.588
1323.67
786.281
445.889
1052.57
700.583
797.176
430.191
1632.95
461.588
948.774
1060.77
773.98
429.487
574.583
646.985
855.578
730.281
1068.27
681.779
927.276
574.583
1080.57
984.975
1303.87
790.382
656.884
1470.46
469.085
1257.77
2441.44
2580.73
2421.64
1482.06
1422.66
1506.66
733.678
1802.65
503.588
1279.27
541.487
645.99
869.578
738.482
1293.27
710.482
4060.8
623.085
1615.56
775.678
736.08
716.281
1221.57
638.08
845.678
572.884
730.281
1010.57
723.779
817.678
562.281
706.382
1062.47
497.789
660.985
551.387
607.387
710.482
2486.54
990.774
911.578
1420.96
1762.06
682.482
969.276
1176.17
1420.96
489.588
810.181
1283.37
980.874
1673.26
821.779
753.477
1092.17
867.176
431.889
645.286
617.286
1347.57
402.191
652.784
801.98
1890.05
1432.56
703.98
1149.87
931.377
820.08
4204.49
545.588
1560.26
416.191
720.382
646.985
959.377
473.889
565.387
471.487
1138.27
956.975
603.286
2656.53
2157.04
533.286
905.075
885.276
1543.86
507.688
564.683
589.286
853.176
704.683
648.683
989.075
1293.27
1770.55
475.588
1223.27
563.688
2511.44
610.784
1277.57
443.487
626.482
521.688
793.779
1615.56
1193.57
2616.93
1749.06
420.291
1112.67
1892.45
587.588
1378.96
421.99
634.683
726.181
2158.04
668.482
576.985
891.075
505.286
829.276
587.588
1936.15
537.387
1305.57
491.286
1225.67
775.678
546.583
702.281
2292.24
489.588
851.477
1243.77
571.186
[truncated: 4,137 more rows]

## Sheet: E
ctrl Urea	PspA	PspA ATP	PspA 3x
Double-membrane Vesicles [%]	Double-membrane Vesicles [%]	Double-membrane Vesicles [%]	Double-membrane Vesicles [%]
0.2	0.25806	0.47059	0
0	0.33333	0.54545	0.53125
0	0.44444	0.61538	0.4375
0	0.41667	0.66667	0.55814
0.25	0.52941	0.96667	0.35714
0.47059	0.57143	0.875	0.58621
0.09524	0.5	0.51163	0.39394
0.1875	0.5	0.83333	0.38182
0	0.41667	0.34043	0
0	0.7	0.30556	0.26923
0.25	0.25	0.425	0.34211
0.16667	0.07692	0.6	0.64706
0	0.5	0.5	0.35294
0	0.34483	0.48387	0.30769
0.14706	0.15	0.25	0.48718
0.07143	0.58333	0.28947	0.25
0.08571	0.52941	0.16667	0.28571
0.05405	0.34615	0.55	0.38095
0.04167	0.35714	0.75	0.33333
0	0.5	0.31111	0.5
0	0.44444	0.5	0.25
0.11111	0.22222	0.42222	0.27778
0.14286	0.8	0.73684	0.23529
0	0.33333	0.44444	0.35714
0.09231	0.40741	0.55	0.46875
0.09231	0.34615	0.39286	0.14286
0	0.3125	0.4375	0.54545
0	0.42857	0.47368	0.1
0.07547	0.71429	0.71429	0
0.1	0.35294	0.49123	0
0.05769	0.16216	0.5	0.4
0.18966	0.22857	0.53333	0.4
0.01639	0.28571	0.61538	0
0.16667	0.66667	0.7	0.14286
0.06061	0.4375	0.59091	0.71429
0.16667	0.57143	1	0.11111
0	0.38235	0.53333	0.5625
0.08824	0.3	0.55172	0.375
0.04167	0.26087	0.48438	0
0.0625	0.5	0.57692	0.66667
0	0.2381	0.89286	0.4
0.03846	0.37931	0.40385	0
0.2	0.46667	0.57143	0.11111
0.12	0.5	0.47059	0.44444
0.13333	0.34615	0.4	0.25
0.09524	0.35	0.37838	0.35
0.08163	0.34375	0.45455	0.07692
0.06667	0.29412	0.53191	0.24242
0.09091	0.83333	0.45161	0.1
0.16667	0.18182	0.6	0.2
		0.54348	0.3125
		0.34783	0.16667
		0.52	0
		0.30769	0.44444
		0.55263	0.35714
		0.2439	0.36364
		0.43478	0.25714
		0.70833	0.2
		0.47368	0.28571
		0.39024	0.41667
		0.32432	0.5
		0.59091	0.34
		0.5	0.25
			0.25
			0.125
			0.375
			0.29167
			0.5
			0.15556
			0.22222
			0.33333
			0.3
			0.38462
