# Supplementary material for: Structural plasticity of bacterial ESCRT-III protein PspA in higher-order assemblies
Source: Nat Struct Mol Biol. 2024 Aug 16;32(1):23–34. doi: 10.1038/s41594-024-01359-7 (PMC11746142; doi:10.1038/s41594-024-01359-7)
Supplement: Supplementary file 7 — Statistical Source Data. [file 41594_2024_1359_MOESM7_ESM.xlsx]

## Sheet: B
WT	dL10
ATPase activity [h^-1]	ATPase activity [h^-1]
3.96354	0.12881
4.0727	0.10795
4.34969	0.05778
5.80431	0.87916
5.78039	0.97552
5.82853	0.93777
3.66085	0.6924
3.36524	0.74505
3.4468	0.74505
1.43003	-0.07473
1.68814	-0.01977
1.4246	-0.03818
0.92842	0.03735
0.95515	0.0061
0.93163
0.81391
0.8779
0.80296
3.83469
3.7814
3.75769
3.10895
3.03966
2.94392
4.29475
3.86659
4.1217

## Sheet: C
apo		SynPspA dL10		SynPspA dL10 + ATP
Relative abundance [%]	Diameter [Å]	Relative abundance [%]	Diameter [Å]	Relative abundance [%]	Diameter [Å]
0	170	0	170	0	170
19.7	181.3	3.7	181.3	3.5	181.3
21.8	201.5	11.7	201.5	13.3	201.5
23	214.5	46.5	214.5	29.8	214.5
15.4	233.2	32.4	233.2	39.4	233.2
15.5	250.4	5.8	250.4	14.1	250.4
0.6	268.4	0	268.4	0	268.4
3.8	279.5	0	279.5	0	279.5
0	291.3	0	291.3	0	291.3
0	306	0	306	0	306
0	317	0	317	0	317
0	345	0	345	0	345
0.2	366	0	366	0	366
0	376	0	376	0	376
0	398	0	398	0	398
0	420	0	420	0	420
