# Supplementary material for: Structural plasticity of bacterial ESCRT-III protein PspA in higher-order assemblies
Source: Nat Struct Mol Biol. 2024 Aug 16;32(1):23–34. doi: 10.1038/s41594-024-01359-7 (PMC11746142; doi:10.1038/s41594-024-01359-7)
Supplement: Supplementary file 8 — Statistical Source Data. [file 41594_2024_1359_MOESM8_ESM.xlsx]

## Sheet: B
	R44 - L185	E126 - S163	E179 - K55
Diameter [Å]	Pair distance change [Å]	Pair distance change [Å]	Pair distance change [Å]
95	-0.096	0.033	0.247
105	-0.322	0.287	0.146
110	-0.025	0.354	-0.222
120	0.033	-0.653	-0.828
130	-0.294	-0.522	-1.026
135	0.164	-2.308	-1.363
140	-0.102	3.915	-0.976
150	0.641	-1.542	-0.742
160	2.197	5.729	1.397
180	1.739	8.323	-0.546

## Sheet: C
Residues	25	29	36	44	55	71	74	75	78	79	84	86	87	88	91	111	125	126	128	131	142	168	170	171	172	174	179	196	199	209	213
Pair distance change [Å]	0.084	0.069	-0.829	-0.096	0.247	-0.394	-0.746	-0.286	0.315	0.553	-0.154	-0.444	0.231	0.377	-0.019	-0.222	-0.972	0.033	-1.306	0.083	-0.082	0.069	0.792	0.084	-0.248	0.263	0.247	-0.746	-0.558	-0.154	-0.107
Pair distance change [Å]	0.263					-0.793			1.358		-0.107														-0.082			0.315	1.358	0.377
Pair distance change [Å]																														-0.019
Pair distance change [Å]	0.101	0.047	-2.47	-0.322	0.146	-0.351	-0.58	0.131	0.491	0.147	0.485	-0.973	0.879	0.452	-0.192	0.306	-1.724	0.287	-0.902	0.425	0.47	0.047	0.691		-0.682	0.357	0.146	-0.58	-0.297	0.485	0.622
Pair distance change [Å]	0.357					0.684																								0.452
Pair distance change [Å]																														-0.019
Pair distance change [Å]	0.052	0.414	-1.978	-0.025	-0.222	-1.202	-0.849	-0.306	0.399	-0.696	0.732	-0.963	-0.64	0.49	-0.3	0.704	-1.67	0.354	-0.676	0.068	0.384	0.414	1.107	0.052	-0.318	0.647	-0.222	-0.849	-1.396	0.732	-0.313
Pair distance change [Å]	0.647					-1.101			1.047		-0.313					0									0.384			0.399	1.047	0.49
Pair distance change [Å]																														-0.3
Pair distance change [Å]	1.679	1.809	-3.22	0.033	-0.828	-0.631	-1.218	0.301	0.257	-2.554	0.667	-1.446	0.062	0.064	-0.65	0.948	-1.409	-0.653	0.169	2.005	0.655	1.809	2.486	1.679	-0.893	2.671	-0.828	-1.218	0.632	0.667	-0.66
Pair distance change [Å]	2.671					-0.407			1.263		-0.66														0.655			0.257	1.263	0.064
Pair distance change [Å]																														-0.65
Pair distance change [Å]	1.399	0.34	-3.291	-0.294	-1.026	-0.351	-0.914	-0.523	0.326	-3.535	-0.181	-0.962	-0.151	-0.362	-0.353	1.1	-1.062	-0.522	-0.096	1.966	-0.477	0.34	2.264	1.399	-0.089	2.871	-1.026	-0.914	0.419	-0.181	-1.685
Pair distance change [Å]	2.871					-0.558			0.898		-1.685														-0.477			0.326	0.898	-0.362
Pair distance change [Å]																														-0.353
Pair distance change [Å]	2.555	1.148	-3.229	0.164	-1.363	-0.193	0.104	0.069	0.786	-0.575	0.692	-0.914	-0.015	-0.113	-0.46	0.493	-1.821	-2.308	0.224	2.002	0.217	1.148	2.426	2.555	-0.946	3.363	-1.363	0.104	-1.018	0.692	-0.712
Pair distance change [Å]	3.363					0.078			0.056		-0.712														0.217			0.786	0.056	-0.113
Pair distance change [Å]																														-0.46
Pair distance change [Å]	3.388	1.912	-2.966	-0.102	-0.976	-0.326	-1.094	-0.008	0.157	-2.515	0.637	-1.958	0.215	0.339	-0.253	0.168	-1.384	3.915	0.251	1.833	-0.655	1.912	4.537	3.388	-0.239	4.928	-0.976	-1.094	-0.26	0.637	-0.382
Pair distance change [Å]	4.928					-0.334			0.436		-0.382														-0.655			0.157	0.436	0.339
Pair distance change [Å]																														-0.253
Pair distance change [Å]	2.905	0.978	-2.808	0.641	-0.742	0.997	-0.136	0.799	-0.167	0.841	0.922	-2.093	0.597	-0.103	0.483	1.693	-1.942	-1.542	0.639	2.512	0.329	0.978	4.947	2.905	0.332	5.174	-0.742	-0.136	-0.755	0.922	1.477
Pair distance change [Å]	5.174					1.515			-0.29	0	1.477														0.329			-0.167	-0.29	-0.103
Pair distance change [Å]																														0.483
Pair distance change [Å]	4.013	1.652	-0.424	2.197	1.397	1.023	-0.416	0.725	-0.146	0.79	-0.243	-0.481	0.252	-0.129	0.648	1.977	-1.626	5.729	0.761	2.868	-1.481	1.652	6.275	4.013	3.032	6.797	1.397	-0.416	-1.242	-0.243	0.35
Pair distance change [Å]	6.797					0.657			0.973		0.35														-1.481			-0.146	0.973	-0.129
Pair distance change [Å]																														0.648
Pair distance change [Å]	3.894	3.202	-2.101	1.739	-0.546	-0.909	-0.512	1.843	1.549	1.111	0.886	-1.526	1.563	1.932	1.926	0.541	-0.499	8.323	1.334	1.279	2.088	3.202	4.953	3.894	0.303	5.906	-0.546	-0.512	-1.08	0.886	2.371
Pair distance change [Å]	5.906					0.684			1.808		2.371														2.088			1.549	2.26	1.932
																														1.926

## Sheet: D
	apo	ADP	ATP
Diameter [Å]	Rise [Å]	Rise [Å]	Rise [Å]
181.3	3.188	3.208	3.188
201.5	2.8765	2.881	2.8765
214.5	2.561	2.538	2.523
233.2	2.333	2.33666	2.32433
250.4	2.11	2.113	2.102
268.4		1.9655	1.9595
279.5		1.883	1.88
291.3			1.729
306			1.642
317			1.534
345		1.3836
366		1.31667	1.31667
376		1.261
398		1.177

## Sheet: E
	apo	ADP	ATP
Diameter [Å]	Mass per 100 Å [kDa]	Mass per 100 Å [kDa]	Mass per 100 Å [kDa]
181.3	802.511	797.508	802.511
201.5	889.416	888.027	889.416
214.5	998.987	1008.04	1014.03
233.2	1096.62	1094.9	1100.71
250.4	1212.51	1210.79	1217.13
268.4		1301.66	1305.64
279.5		1358.69	1360.85
291.3			1479.7
306			1558.1
317			1667.8
345		1849.09
366		1943.09
376		2028.87
398		2173.67
