# Supplementary material for: Structural plasticity of bacterial ESCRT-III protein PspA in higher-order assemblies
Source: Nat Struct Mol Biol. 2024 Aug 16;32(1):23–34. doi: 10.1038/s41594-024-01359-7 (PMC11746142; doi:10.1038/s41594-024-01359-7)
Supplement: Supplementary file 9 — Statistical Source Data. [file 41594_2024_1359_MOESM9_ESM.xlsx]

## Sheet: B
WT	Mg2	EDTA	EcoPspF			AMPPCP	ATPyS
ATPase activitiy [h^-1]	ATPase activitiy [h^-1]	ATPase activitiy [h^-1]	ATPase activitiy [h^-1]		ATPase activitiy [h^-1]	Concentration Inhibitor [mM]	Concentration Inhibitor [mM]
1.63484	1.76934	3.88346	41.4262		0	2.77916	2.77916
1.82887	1.7215	3.29176	44.5373		0.5	2.25184	1.71372
2.30037	1.81897	3.43671	46.3824		1	2.36338	0.97789
1.12671			43.5236		2	1.8521	0.03985
1.33607			43.0846
1.33937
1.39163			20.1658
1.403			28.3582
1.54575			33.6176
3.96354			37.3895
4.0727			41.005
4.34969
5.80431			29.5854
5.78039			40.0199
5.82853			46.4819
3.66085			49.0138
3.36524			47.7114
3.4468
1.43003
1.68814
1.4246
0.92842
0.95515
0.93163
0.81391
0.8779
0.80296
3.83469
3.7814
3.75769
3.10895
3.03966
2.94392
4.29475
3.86659
4.1217
2.8728
2.92118
3.08493

## Sheet: C
ADP 426/134	ADP 426/134	ADP 426/159	ADP 426/159	ATP 506/159	ATP 506/159	ATP 506/79	ATP 506/79
Time [min]	Intensity [cps]	Time [min]	Intensity [cps]	Time [min]	Intensity [cps]	Time [min]	Intensity [cps]
0	20	0	20	0.014	20	0.175	20
0.014	10	0.112	10	0.161	10	0.189	20
0.021	40	0.14	20	0.252	20	0.217	20
0.049	10	0.182	10	0.2941	20	0.5601	10
0.063	20	0.203	10	0.3221	20	0.6651	30
0.084	30	0.3361	10	0.3641	20	0.9661	30
0.091	20	0.3571	30	0.5951	10	1.1972	10
0.098	20	0.3711	30	0.6651	30	1.2812	20
0.112	20	0.4621	20	0.8401	10	1.3442	10
0.119	30	0.4831	40	0.8541	10	1.6733	30
0.133	30	0.5041	20	1.0012	20	2.1073	30
0.14	30	0.7071	20	1.0152	30	2.2264	30
0.154	20	0.7491	40	1.0572	20	2.2334	30
0.168	20	0.7701	20	1.0852	10	2.3244	10
0.182	20	0.8121	20	1.1202	20	2.4154	20
0.196	40	0.8191	40	1.2322	30	2.6954	10
0.203	20	0.8681	10	1.2672	10	3.0875	10
0.21	30	1.0712	20	1.3372	10	3.3325	20
0.217	30	1.0852	20	1.6663	20	3.3395	20
0.231	10	1.1412	10	1.7083	30	4.0536	10
0.238	40	1.1762	20	1.7573	30	4.1027	10
0.2801	10	1.2532	20	1.8273	70	4.2357	10
0.2871	30	1.2952	10	1.8693	20	4.3267	20
0.3011	30	1.3232	20	1.8763	20	4.4037	70
0.3221	10	1.3792	110	1.9743	10	4.4317	50
0.3431	20	1.3862	20	2.0093	60	4.4387	20
0.3571	10	1.4002	30	2.2544	10	4.5367	20
0.3711	10	1.4422	50	2.2894	20	4.5647	10
0.3781	10	1.4632	10	2.5904	10	4.6207	10
0.3991	130	1.4702	10	2.8284	20	4.7818	60
0.4201	10	1.4842	30	2.8354	20	4.7888	20
0.4341	50	1.4912	40	2.9055	30	4.8378	20
0.4481	20	1.4982	10	3.0245	10	4.9638	20
0.4691	10	1.5332	30	3.0455	10	5.1108	20
0.4761	30	1.5543	10	3.0875	20	5.2228	40
0.4831	10	1.5612	20	3.1225	30	5.2789	10
0.4971	20	1.5682	20	3.1855	50	5.2998	70
0.5181	20	1.5753	10	3.1995	10	5.3488	20
0.5461	10	1.5963	50	3.2065	20	5.4749	10
0.5531	40	1.6033	10	3.2205	10	5.5589	20
0.5741	50	1.6103	20	3.4025	10	5.5799	20
0.6301	10	1.6313	10	3.5076	30	5.6079	30
0.6651	30	1.6383	30	3.5566	20	5.6709	10
0.6721	10	1.6453	30	3.5916	20	5.7129	20
0.6861	20	1.6593	10	3.7386	10	5.7619	10
0.6931	60	1.6943	30	3.8016	20	5.8109	20
0.7001	10	1.7853	80	3.9276	40	5.8249	10
0.7141	30	2.0093	20	3.9626	10	5.944	20
0.7281	40	2.0303	30	4.1307	40	6.042	20
0.7351	10	2.2123	10	4.1447	40	6.161	20
0.7421	30	2.2334	30	4.2777	20	6.168	30
0.7561	10	2.2474	20	4.4737	10	6.182	50
0.7701	10	2.2544	20	4.5157	30	6.189	20
0.7771	20	2.2894	10	4.5787	10	6.196	30
0.7911	10	2.3034	10	4.7678	10	6.21	40
0.8191	50	2.3314	30	4.8028	40	6.217	20
0.8261	10	2.4014	30	4.8098	20	6.224	140
0.8331	30	2.4084	20	4.8378	10	6.231	70
0.8471	20	2.4294	20	4.8798	10	6.238	260
0.8541	20	2.4364	20	4.9008	10	6.245	40
0.8611	20	2.4994	30	5.1108	10	6.252	170
0.8751	10	2.5274	30	5.2438	20	6.259	50
0.8892	30	2.5974	30	5.2649	10	6.266	130
0.9172	70	2.6044	40	5.3068	30	6.273	380
0.9312	120	2.6464	10	5.3278	30	6.28	350
0.9592	30	2.6744	30	5.5099	20	6.287	240
0.9801	30	2.7935	20	5.6919	20	6.294	100
0.9872	10	2.8845	40	5.7059	20	6.301	220
1.0012	30	2.8915	40	5.7199	20	6.308	300
1.0222	10	2.9195	10	5.7409	40	6.315	210
1.0292	20	2.9825	50	5.7479	20	6.322	270
1.0502	50	3.0105	30	5.7549	30	6.329	280
1.0572	50	3.0175	20	5.8669	10	6.336	300
1.0712	30	3.0245	40	5.93	20	6.343	480
1.0852	50	3.0525	80	6.14	10	6.35	310
1.0922	80	3.0665	70	6.196	30	6.357	220
1.0992	50	3.1015	10	6.21	20	6.364	420
1.1202	10	3.1505	30	6.238	20	6.371	410
1.1272	80	3.2205	10	6.252	10	6.378	340
1.1342	30	3.2555	10	6.259	20	6.385	280
1.1482	10	3.3185	40	6.266	100	6.392	480
1.1552	30	3.3395	20	6.273	70	6.399	240
1.1622	20	3.3535	10	6.28	140	6.406	250
1.1972	10	3.4306	20	6.287	60	6.413	350
1.2042	20	3.4516	70	6.294	90	6.42	200
1.2112	10	3.4725	10	6.301	90	6.427	290
1.2322	30	3.4866	10	6.308	80	6.434	330
1.2462	40	3.5776	10	6.315	150	6.441	150
1.2602	80	3.6686	10	6.322	140	6.448	150
1.2742	20	3.6826	10	6.329	110	6.455	150
1.2812	20	3.7036	10	6.336	150	6.462	150
1.2952	10	3.7246	10	6.343	140	6.469	110
1.3092	20	3.8436	20	6.35	120	6.476	100
1.3162	30	3.8576	10	6.357	110	6.483	30
1.3232	20	3.8856	10	6.364	120	6.49	90
1.3372	40	3.9556	10	6.371	150	6.497	40
1.3442	20	4.0257	10	6.378	170	6.504	150
1.3582	20	4.0606	20	6.385	150	6.5111	130
1.3932	10	4.0746	20	6.392	130	6.5181	100
1.4002	10	4.1027	30	6.399	140	6.5251	50
1.4142	20	4.1377	20	6.406	110	6.5321	70
1.4282	20	4.1447	30	6.413	60	6.5391	70
1.4422	20	4.2147	30	6.42	30	6.5461	40
1.4632	40	4.2427	20	6.427	40	6.5531	50
1.4772	20	4.2567	10	6.434	30	6.5601	50
1.4842	90	4.2637	40	6.441	140	6.567	70
1.4982	40	4.2707	20	6.448	30	6.574	80
1.5122	30	4.3547	30	6.462	60	6.581	50
1.5263	60	4.3967	50	6.469	80	6.588	70
1.5332	30	4.4037	20	6.476	60	6.6021	10
1.5402	10	4.4527	20	6.483	50	6.6161	40
1.5473	10	4.4597	20	6.49	30	6.6231	20
1.5612	50	4.4807	20	6.504	70	6.6301	40
1.5682	40	4.5507	10	6.5181	30	6.6371	30
1.5822	20	4.5577	10	6.5321	30	6.6511	10
1.5892	20	4.6207	20	6.5461	10	6.6581	30
1.5963	20	4.6277	20	6.5531	30	6.6651	40
1.6243	20	4.6557	40	6.574	50	6.6791	30
1.6313	20	4.6627	20	6.595	20	6.6861	10
1.6383	20	4.7048	30	6.6091	20	6.6931	50
1.6523	10	4.7257	10	6.6231	10	6.7071	50
1.6733	20	4.7538	70	6.6371	40	6.7281	50
1.6943	20	4.8028	20	6.6441	60	6.7351	60
1.7013	30	4.8588	40	6.6581	20	6.7421	20
1.7083	10	4.8728	20	6.6721	50	6.7701	10
1.7153	40	4.8798	20	6.6861	30	6.7911	50
1.7223	20	4.8938	20	6.6931	10	6.7981	40
1.7293	40	4.9638	40	6.7001	10	6.8051	30
1.7363	40	4.9848	50	6.7071	10	6.8191	40
1.7503	10	4.9988	20	6.7281	10	6.8261	20
1.7713	20	5.0058	10	6.7421	20	6.8331	50
1.8203	20	5.0408	20	6.7561	10	6.8471	10
1.8273	20	5.0478	30	6.8401	20	6.8821	30
1.8413	20	5.0618	70	6.8541	10	6.8891	40
1.8623	60	5.0898	30	6.8751	10	6.8961	30
1.8833	10	5.1038	20	6.8891	30	6.9031	20
1.9253	20	5.1388	60	6.9521	20	6.9101	40
1.9393	10	5.1598	10	7.0151	10	6.9171	30
1.9883	50	5.1668	50	7.0361	10	6.9241	20
2.0023	20	5.1738	80	7.1202	10	6.9661	40
2.0093	10	5.1808	60	7.1761	10	6.9801	30
2.1003	30	5.1878	150	7.2392	20	6.9871	40
2.1493	20	5.1948	90	7.2672	20	6.9941	30
2.1844	20	5.2018	60	7.2882	10	7.0011	40
2.2264	20	5.2088	100	7.3232	30	7.0081	10
2.2544	70	5.2158	120	7.4212	10	7.0221	20
2.2684	10	5.2228	220	7.4422	30	7.0501	10
2.2894	30	5.2298	210	7.4772	30	7.0571	10
2.3594	20	5.2368	240	7.4912	10	7.0711	20
2.3664	40	5.2438	360	7.5262	20	7.0781	30
2.3804	30	5.2509	310	7.5962	10	7.0921	30
2.3874	30	5.2579	220	7.6102	20	7.1131	10
2.3944	10	5.2649	370	7.6662	20	7.1481	30
2.4014	50	5.2719	310	7.6942	20	7.1621	30
2.4084	20	5.2789	240	7.7082	40	7.1761	10
2.4224	30	5.2859	350	7.7783	10	7.1901	30
2.4294	20	5.2929	410	7.7923	10	7.2322	20
2.4924	30	5.2998	260	7.8693	20	7.2602	20
2.4994	10	5.3068	330	7.9043	20	7.2672	10
2.5974	20	5.3138	220	7.9463	30	7.2882	20
2.6184	10	5.3208	380	8.0093	40	7.3162	10
2.6324	20	5.3278	250	8.0163	10	7.3232	20
2.6394	10	5.3348	180	8.0303	20	7.3372	20
2.6604	50	5.3418	260	8.0513	10	7.3582	20
2.6674	20	5.3488	160	8.0933	20	7.4142	20
2.6814	20	5.3559	130	8.1353	20	7.4212	40
2.6954	60	5.3629	80	8.1493	20	7.4492	20
2.7164	20	5.3699	90	8.1773	10	7.4912	30
2.7234	30	5.3769	70	8.1913	40	7.5052	10
2.7304	30	5.3839	200	8.2263	10	7.5542	30
2.7374	20	5.3909	150	8.3033	10	7.5682	10
2.7444	30	5.3979	40	8.3173	10	7.5892	10
2.7724	10	5.4049	30	8.3734	20	7.6382	20
2.7935	10	5.4119	90	8.4153	40	7.6522	20
2.8005	10	5.4189	20	8.4293	20	7.6732	10
2.8075	30	5.4259	80	8.5134	20	7.6802	30
2.8354	30	5.4329	40	8.5414	60	7.6942	20
2.8424	30	5.4399	30	8.5764	10	7.7152	20
2.8635	20	5.4469	70	8.6464	20	7.7572	30
2.8775	20	5.4539	110	8.6534	10	7.7642	10
2.9125	20	5.4609	80	8.7304	20	7.8203	40
2.9195	30	5.4679	40	8.7794	10	7.8273	10
2.9335	10	5.4749	50	8.8564	10	7.8623	20
2.9405	40	5.4819	40	8.8844	10	7.8903	20
2.9615	20	5.4959	50	8.9054	20	7.9183	20
2.9685	40	5.5029	30	8.9194	20	7.9323	40
2.9755	10	5.5169	10	9.0105	20	7.9393	10
2.9825	40	5.5309	60	9.0245	10	7.9533	10
3.0245	20	5.5379	20	9.0595	20	7.9603	20
3.0315	30	5.5449	30	9.0805	20	7.9813	20
3.0455	20	5.5589	70	9.0875	10	7.9883	10
3.0735	30	5.5799	70	9.2345	10	8.0303	20
3.0805	20	5.6079	10	9.2485	10	8.1143	20
3.0875	50	5.6289	60	9.2835	20	8.1283	50
3.0945	20	5.6359	30	9.3045	20	8.1423	20
3.1015	10	5.6499	20	9.3675	20	8.1633	40
3.1085	10	5.6569	40	9.3885	10	8.2823	20
3.1225	20	5.6849	40	9.3955	50	8.2963	10
3.1505	20	5.6919	20	9.4095	20	8.3103	40
3.1575	20	5.7129	10	9.5075	10	8.3453	30
3.1715	30	5.7199	10	9.5425	20	8.3664	20
3.1785	30	5.7549	10	9.5985	20	8.3734	10
3.1855	40	5.7689	50	9.6475	40	8.3944	10
3.1995	20	5.7759	20	9.6685	20	8.4014	20
3.2135	10	5.7829	50	9.7036	30	8.4153	40
3.2275	10	5.7899	60	9.7176	10	8.4363	10
3.2905	30	5.8039	20	9.8926	80	8.4643	20
3.2975	20	5.8109	50	10.0116	20	8.4854	10
3.3115	40	5.8179	10	10.0676	20	8.4924	20
3.3395	30	5.8319	10	10.0886	10	8.4994	20
3.3465	30	5.874	20	10.0956	20	8.5064	10
3.3745	70	5.8949	10	10.1446	10	8.5204	70
3.3886	20	5.9019	40	10.1936	20	8.5414	20
3.3956	10	5.9089	30	10.2427	20	8.5484	10
3.4095	10	5.9159	20	10.2566	20	8.5624	20
3.4165	30	5.93	70	10.2846	70	8.6324	20
3.4235	50	5.937	50	10.3056	10	8.7164	10
3.4516	20	5.951	30	10.4107	20	8.7374	10
3.4795	20	5.958	40	10.4807	10	8.7584	20
3.5006	50	5.965	40	10.5017	20	8.8004	30
3.5146	10	5.979	30	10.5857	10	8.8284	20
3.5636	30	5.993	20	10.7747	10	8.8354	10
3.5706	10	6.021	30	10.8027	10	8.8984	20
3.5776	30	6.035	10	10.8097	80	8.9124	20
3.5986	30	6.07	10	10.8167	80	8.9194	20
3.6126	20	6.077	20	10.8307	20	8.9334	20
3.6266	30	6.119	10	10.8377	60	9.0035	50
3.6406	40	6.14	40	10.8517	10	9.0665	20
3.6546	10	6.147	50	10.8588	30	9.0945	30
3.7246	10	6.154	60	10.8798	10	9.2205	30
3.7386	50	6.161	10	10.8868	30	9.3045	10
3.7526	40	6.175	30	10.9078	20	9.4585	10
3.7736	40	6.189	30	11.0198	30	9.4935	30
3.7946	30	6.203	10	11.0758	20	9.6195	20
3.8296	20	6.21	10	11.3348	10	9.6685	20
3.8436	10	6.217	40	11.3908	20	9.6896	30
3.8506	10	6.245	20	11.5449	20	9.7736	10
3.8646	20	6.28	20	12.0559	20	9.8296	10
3.8786	40	6.301	10	12.0629	10	9.8996	40
3.9066	10	6.308	60	12.1959	30	9.9346	20
3.9206	70	6.315	20	12.511	20	9.9486	10
3.9626	20	6.322	30	12.602	10	9.9836	50
3.9766	60	6.329	10	12.63	20	9.9976	30
3.9906	70	6.343	30	12.665	10	10.0186	30
3.9976	30	6.35	90	12.798	10	10.0536	10
4.0117	30	6.364	120	12.812	10	10.0886	20
4.0257	70	6.385	20	12.8541	10	10.1236	20
4.0536	30	6.392	20	13.0711	20	10.1306	20
4.0606	20	6.406	20	13.3581	60	10.1516	30
4.0746	30	6.42	10	13.6032	70	10.1586	20
4.0816	30	6.427	20			10.1726	20
4.0957	10	6.434	50			10.2286	20
4.1027	30	6.441	30			10.2497	10
4.1167	10	6.448	20			10.2566	10
4.1237	20	6.455	40			10.2776	50
4.1307	30	6.469	20			10.2846	30
4.1517	40	6.483	20			10.2916	20
4.1657	40	6.49	20			10.3126	20
4.1797	40	6.504	20			10.3617	10
4.1867	10	6.574	40			10.3757	40
4.2077	40	6.595	10			10.3827	10
4.2147	40	6.6091	40			10.5087	10
4.2287	30	6.6161	20			10.5577	10
4.2357	70	6.6441	10			10.7047	20
4.2427	10	6.6651	10			10.7257	30
4.2497	50	6.6791	20			10.7957	10
4.2637	50	6.6931	40			10.8027	10
4.2707	70	6.7001	30			10.8097	20
4.2777	30	6.7071	30			10.8167	70
4.2917	50	6.7491	20			10.8237	20
4.2987	50	6.7631	30			10.8307	10
4.3057	40	6.7701	10			10.8377	20
4.3267	40	6.7771	30			10.8517	10
4.3337	20	6.7981	20			10.8588	20
4.3617	70	6.8191	40			10.8658	10
4.3687	20	6.8261	20			10.8938	20
4.3757	20	6.8331	20			10.9218	40
4.3897	10	6.8541	10			10.9988	20
4.3967	30	6.8681	20			11.0338	10
4.4107	10	6.8751	20			11.0618	20
4.4177	60	6.8821	60			11.1878	30
4.4317	20	6.9311	30			11.2368	10
4.4457	20	6.9591	20			11.4608	40
4.4597	10	6.9801	20			11.4958	20
4.4807	20	7.0081	20			11.5239	30
4.4877	20	7.0151	10			11.5519	10
4.5227	10	7.0291	20			11.6009	10
4.5297	140	7.0361	20			11.6779	20
4.5367	10	7.0781	50			11.6849	30
4.5577	20	7.0921	10			12.266	40
4.5717	20	7.1061	30			12.308	40
4.5927	90	7.1202	30			12.315	10
4.6067	30	7.1272	20			12.322	10
4.6277	30	7.1621	10			12.336	30
4.6347	40	7.1901	10			12.448	10
4.6417	110	7.2322	30			12.476	10
4.6627	20	7.2672	50			12.8541	20
4.6698	20	7.2882	90			12.8611	10
4.6838	20	7.3022	30			12.8891	10
4.6908	60	7.3092	20			12.9661	30
4.6978	60	7.3302	30			12.9801	20
4.7048	30	7.3372	30			13.0221	30
4.7538	10	7.3652	30			13.0781	20
4.7678	50	7.3792	10			13.2111	20
4.7748	70	7.3932	20			13.3581	60
4.7818	20	7.4002	30			13.4352	80
4.7888	40	7.4142	20			13.4492	30
4.7958	20	7.4212	10			13.4562	30
4.8168	40	7.4562	20			13.5682	30
4.8308	30	7.4702	20			13.6242	110
4.8448	10	7.4772	40			13.7152	20
4.8518	20	7.5192	30			13.9112	20
4.8588	40	7.5262	10
4.8728	10	7.5752	20
4.8938	50	7.5892	10
4.9008	20	7.6102	10
4.9078	20	7.6522	20
4.9148	20	7.6592	10
4.9218	30	7.7082	80
4.9288	50	7.7152	20
4.9358	30	7.7432	40
4.9568	20	7.7642	80
4.9638	40	7.7853	10
5.0058	70	7.7923	10
5.0478	40	7.8203	40
5.0618	50	7.8342	10
5.0898	60	7.8412	30
5.0968	40	7.8483	20
5.1178	20	7.8903	120
5.1318	10	7.9043	40
5.1388	80	7.9183	50
5.1458	10	7.9813	10
5.1528	50	8.0023	40
5.1598	90	8.0093	30
5.1738	40	8.0163	20
5.1808	170	8.0233	10
5.1878	110	8.0303	30
5.1948	200	8.0443	40
5.2018	110	8.0583	40
5.2088	210	8.0793	20
5.2158	110	8.0933	20
5.2228	170	8.1423	20
5.2298	260	8.1843	10
5.2368	440	8.1913	30
5.2438	190	8.1983	20
5.2509	500	8.2123	30
5.2579	340	8.2333	10
5.2649	550	8.2403	20
5.2719	520	8.2823	20
5.2789	400	8.2893	20
5.2859	420	8.3033	10
5.2929	380	8.3103	20
5.2998	460	8.3453	10
5.3068	230	8.3523	20
5.3138	300	8.3664	20
5.3208	420	8.4293	20
5.3278	320	8.4363	40
5.3348	350	8.4433	20
5.3418	370	8.4924	20
5.3488	170	8.5204	40
5.3559	250	8.5414	20
5.3629	330	8.5484	10
5.3699	250	8.5624	20
5.3769	210	8.5764	20
5.3839	60	8.6044	20
5.3909	100	8.6184	10
5.3979	110	8.6534	20
5.4049	90	8.6674	10
5.4119	90	8.6954	20
5.4189	130	8.7164	10
5.4259	100	8.7234	10
5.4329	60	8.7444	30
5.4399	60	8.7584	20
5.4469	20	8.8144	20
5.4539	150	8.8214	60
5.4609	40	8.8284	10
5.4679	30	8.8494	30
5.4819	20	8.8704	20
5.4889	60	8.8774	20
5.4959	90	8.8844	20
5.5029	80	8.8984	20
5.5099	70	8.9754	30
5.5169	100	8.9895	30
5.5239	10	8.9965	20
5.5309	40	9.0105	40
5.5379	30	9.0245	70
5.5449	40	9.0385	50
5.5589	60	9.0455	10
5.5659	30	9.0525	30
5.5729	40	9.0595	10
5.5799	50	9.0665	10
5.5869	120	9.1085	10
5.5939	50	9.1155	10
5.6009	20	9.1365	10
5.6079	40	9.1575	10
5.6149	70	9.1645	10
5.6289	30	9.1855	30
5.6429	60	9.2065	30
5.6499	100	9.2205	10
5.6569	10	9.2345	30
5.6639	10	9.2415	30
5.6709	40	9.2625	60
5.6919	50	9.2835	50
5.6989	40	9.3255	50
5.7059	10	9.3745	30
5.7129	30	9.3815	30
5.7199	30	9.3885	30
5.7269	10	9.3955	20
5.7339	50	9.4165	10
5.7409	10	9.4235	30
5.7479	50	9.4445	10
5.7549	50	9.4725	20
5.7619	10	9.4865	10
5.7759	40	9.4935	20
5.7829	30	9.5075	20
5.7899	90	9.5215	20
5.7969	30	9.5425	20
5.8039	10	9.5565	20
5.8249	20	9.5845	30
5.8319	10	9.5915	20
5.8389	40	9.5985	20
5.8459	60	9.6125	40
5.8529	10	9.6195	20
5.8599	20	9.6335	20
5.8669	20	9.6545	20
5.874	50	9.6615	10
5.8809	30	9.6756	20
5.8879	40	9.6896	20
5.8949	30	9.7036	50
5.9019	10	9.7106	30
5.9089	50	9.7666	30
5.9229	10	9.7876	40
5.937	10	9.8226	20
5.944	20	9.8576	30
5.951	70	9.8646	120
5.958	60	9.8786	20
5.965	40	9.8856	20
5.972	40	9.8996	20
5.979	70	9.9696	10
5.986	60	9.9766	40
5.993	50	9.9836	30
6.007	20	9.9906	10
6.014	10	10.0046	20
6.021	10	10.0256	10
6.028	30	10.0326	20
6.035	40	10.0396	20
6.042	50	10.0606	80
6.049	90	10.0676	20
6.056	20	10.0816	40
6.07	110	10.1096	10
6.077	130	10.1166	60
6.098	110	10.1236	30
6.119	40	10.1516	40
6.133	50	10.1586	50
6.14	30	10.1656	10
6.147	20	10.1726	10
6.154	10	10.1866	20
6.168	30	10.1936	60
6.175	30	10.2146	30
6.189	40	10.2286	40
6.196	10	10.2357	20
6.217	20	10.2427	10
6.224	40	10.2497	30
6.231	40	10.2706	10
6.238	20	10.2846	40
6.245	60	10.2916	10
6.259	30	10.2986	60
6.273	90	10.3056	20
6.28	110	10.3126	40
6.287	50	10.3196	60
6.294	40	10.3336	10
6.301	50	10.3407	10
6.308	90	10.3477	20
6.315	10	10.3547	40
6.329	20	10.3757	20
6.336	50	10.3827	40
6.343	60	10.4037	30
6.35	40	10.4107	20
6.364	60	10.5087	10
6.371	40	10.5157	30
6.378	110	10.5507	30
6.385	10	10.6627	50
6.392	60	10.6697	10
6.399	20	10.6767	10
6.413	70	10.6837	20
6.427	20	10.7607	10
6.441	20	10.7887	10
6.455	80	10.7957	90
6.469	10	10.8027	250
6.483	70	10.8097	280
6.49	60	10.8167	180
6.497	30	10.8237	170
6.5111	30	10.8307	90
6.5181	50	10.8377	50
6.5251	30	10.8447	110
6.5321	40	10.8517	80
6.5531	50	10.8588	20
6.5601	10	10.8658	70
6.567	20	10.9078	60
6.581	20	10.9148	10
6.588	20	10.9358	30
6.595	20	11.0058	10
6.6091	20	11.0128	30
6.6231	10	11.0268	20
6.6301	20	11.0408	20
6.6371	40	11.0478	10
6.6651	20	11.0548	10
6.6721	70	11.0828	60
6.6791	30	11.1108	50
6.6861	50	11.1178	30
6.6931	130	11.1318	20
6.7001	30	11.1458	10
6.7141	100	11.1668	20
6.7211	20	11.1738	20
6.7281	60	11.1948	30
6.7351	40	11.2438	10
6.7421	30	11.2508	20
6.7491	70	11.2788	20
6.7561	30	11.3138	20
6.7701	10	11.3208	40
6.7771	40	11.3278	20
6.7841	10	11.4328	20
6.7981	20	11.4468	20
6.8051	10	11.4608	50
6.8121	60	11.4958	20
6.8191	60	11.5449	30
6.8261	20	11.6009	40
6.8331	40	11.6359	20
6.8401	20	11.6779	30
6.8471	30	11.7199	70
6.8541	20	11.7619	40
6.8681	40	11.7759	10
6.8751	60	11.7829	20
6.8961	10	11.8039	20
6.9101	20	11.8109	60
6.9171	20	11.8249	10
6.9241	10	11.8319	50
6.9311	40	11.8809	20
6.9381	10	11.9089	20
6.9451	30	12.0839	60
6.9591	70	12.1189	30
6.9661	40	12.1259	20
6.9731	30	12.2029	20
6.9871	70	12.245	10
6.9941	10	12.315	10
7.0011	10	12.343	30
7.0081	20	12.511	40
7.0151	40	12.532	10
7.0221	40	12.553	10
7.0361	20	12.609	30
7.0431	60	12.616	30
7.0501	30	12.658	20
7.0571	10	12.679	20
7.0641	20	12.721	20
7.0851	50	12.7421	90
7.0921	10	12.812	30
7.0991	30	12.8961	20
7.1202	20	12.9101	20
7.1272	30	12.9451	20
7.1342	50	12.9731	20
7.1481	20	13.0081	30
7.1551	30	13.0361	40
7.1621	20	13.0501	20
7.1691	20	13.0641	20
7.1761	50	13.0781	20
7.1831	30	13.1831	20
7.1901	60	13.2461	20
7.1972	30	13.2671	20
7.2112	10	13.2951	10
7.2252	30	13.3161	20
7.2322	20	13.3441	10
7.2392	20	13.4002	10
7.2462	40	13.4212	90
7.2532	20	13.4562	20
7.2672	20	13.4632	20
7.2742	60	13.4702	10
7.2952	20	13.5332	20
7.3022	30	13.5402	30
7.3092	20	13.5542	20
7.3162	20	13.5962	40
7.3372	40	13.6032	40
7.3512	10	13.6662	30
7.3652	10	13.6872	40
7.3722	40	13.7012	20
7.3792	40	13.7292	10
7.3862	60	13.7992	20
7.3932	20	13.8062	30
7.4002	50	13.8342	10
7.4072	40	13.8622	10
7.4142	30	13.9462	10
7.4212	20
7.4282	20
7.4422	70
7.4562	40
7.4632	30
7.4842	10
7.4912	40
7.4982	30
7.5192	20
7.5332	10
7.5402	20
7.5472	10
7.5542	60
7.5612	20
7.5682	50
7.5822	20
7.5892	10
7.6032	20
7.6172	20
7.6242	30
7.6522	50
7.6592	20
7.6662	30
7.6732	90
7.6802	30
7.6942	20
7.7012	40
7.7082	20
7.7152	30
7.7222	10
7.7292	20
7.7362	20
7.7432	10
7.7502	40
7.7712	10
7.7783	200
7.7853	30
7.7923	70
7.7993	30
7.8063	40
7.8133	90
7.8203	60
7.8273	30
7.8342	40
7.8412	60
7.8483	70
7.8623	40
7.8693	40
7.8763	10
7.8903	30
7.8973	10
7.9043	30
7.9253	50
7.9323	30
7.9463	90
7.9533	20
7.9603	80
7.9673	30
7.9813	60
7.9953	20
8.0023	70
8.0163	40
8.0233	20
8.0303	70
8.0373	10
8.0443	20
8.0583	40
8.0653	20
8.0793	10
8.0863	20
8.0933	20
8.1213	10
8.1283	30
8.1353	30
8.1563	20
8.1633	20
8.1773	60
8.1913	20
8.1983	20
8.2053	10
8.2263	40
8.2333	30
8.2403	20
8.2543	20
8.2613	40
8.2683	30
8.2753	10
8.2823	30
8.2963	40
8.3103	30
8.3173	20
8.3383	30
8.3453	40
8.3523	60
8.3593	50
8.3664	60
8.3804	10
8.4014	20
8.4083	20
8.4223	20
8.4363	30
8.4433	30
8.4503	30
8.4573	30
8.4643	20
8.4714	50
8.4784	40
8.4854	30
8.5064	50
8.5274	20
8.5484	10
8.5554	10
8.5624	20
8.5694	40
8.5764	40
8.5834	30
8.6184	40
8.6254	90
8.6324	50
8.6464	20
8.6604	40
8.6744	20
8.6814	10
8.6884	20
8.7164	40
8.7234	70
8.7304	40
8.7374	10
8.7444	20
8.7514	60
8.7584	30
8.7654	20
8.7724	50
8.7794	10
8.7864	20
8.7934	20
8.8004	40
8.8214	20
8.8354	20
8.8494	20
8.8564	10
8.8704	30
8.8774	20
8.8844	10
8.8984	50
8.9054	30
8.9124	10
8.9474	20
8.9544	30
8.9895	60
8.9965	10
9.0035	80
9.0175	10
9.0315	40
9.0385	10
9.0455	10
9.0525	20
9.0595	20
9.0665	40
9.0735	10
9.0805	10
9.0875	20
9.0945	20
9.1015	90
9.1085	40
9.1155	40
9.1225	10
9.1365	10
9.1435	20
9.1505	10
9.1575	60
9.1645	40
9.1785	20
9.1925	30
9.1995	30
9.2205	80
9.2275	10
9.2345	20
9.2415	30
9.2555	10
9.2625	40
9.2975	50
9.3045	30
9.3115	50
9.3255	60
9.3395	10
9.3465	30
9.3535	10
9.3745	180
9.3815	10
9.3955	50
9.4165	30
9.4235	50
9.4305	60
9.4375	50
9.4515	50
9.4585	80
9.4725	120
9.4795	30
9.4865	10
9.4935	80
9.5005	10
9.5075	30
9.5145	10
9.5215	20
9.5285	10
9.5355	20
9.5425	10
9.5495	30
9.5565	30
9.5705	50
9.5845	20
9.5915	60
9.6055	10
9.6125	20
9.6195	20
9.6265	20
9.6335	20
9.6405	30
9.6475	20
9.6545	30
9.6615	30
9.6685	20
9.6826	10
9.6896	30
9.6966	90
9.7036	20
9.7106	20
9.7246	30
9.7316	10
9.7456	10
9.7526	60
9.7596	20
9.7806	30
9.7876	70
9.7946	30
9.8086	30
9.8156	30
9.8226	20
9.8436	30
9.8506	80
9.8576	10
9.8646	10
9.8716	20
9.8786	20
9.8856	30
9.8996	40
9.9066	20
9.9206	20
9.9276	30
9.9346	20
9.9486	50
9.9556	30
9.9626	20
9.9696	60
9.9766	20
9.9836	10
9.9906	90
9.9976	60
10.0046	90
10.0116	40
10.0186	20
10.0256	100
10.0326	50
10.0396	10
10.0466	160
10.0536	150
10.0606	30
10.0676	30
10.0746	30
10.0816	40
10.0886	40
10.0956	10
10.1026	60
10.1096	140
10.1166	10
10.1236	10
10.1306	20
10.1376	50
10.1516	20
10.1586	60
10.1656	20
10.1726	20
10.1796	40
10.1866	60
10.1936	20
10.2006	40
10.2076	20
10.2216	30
10.2286	50
10.2357	70
10.2427	80
10.2497	80
10.2566	20
10.2636	60
10.2706	90
10.2776	10
10.2846	20
10.2916	120
10.3056	50
10.3266	40
10.3336	60
10.3407	130
10.3477	50
10.3547	40
10.3617	40
10.3757	20
10.3827	80
10.3967	10
10.4037	20
10.4107	20
10.4177	20
10.4247	80
10.4387	20
10.4457	20
10.4527	40
10.4597	20
10.4667	10
10.4877	40
10.5157	10
10.5227	30
10.5507	40
10.6137	10
10.6417	20
10.6487	20
10.6627	50
10.6697	30
10.6767	10
10.6977	20
10.7117	20
10.7187	10
10.7257	20
10.7397	20
10.7537	10
10.7747	20
10.7887	20
10.7957	10
10.8027	170
10.8097	310
10.8167	300
10.8237	450
10.8307	240
10.8377	110
10.8447	130
10.8517	60
10.8588	50
10.8798	50
10.9078	70
10.9218	20
10.9288	50
10.9358	50
10.9427	20
10.9497	40
10.9638	30
10.9708	10
10.9778	30
10.9918	10
11.0058	30
11.0198	20
11.0338	20
11.0548	20
11.0688	20
11.0828	20
11.0898	20
11.0968	30
11.1108	40
11.1598	40
11.1668	30
11.1808	20
11.2158	40
11.2298	40
11.2368	40
11.2438	10
11.2788	80
11.2858	50
11.2928	40
11.3138	70
11.3278	50
11.3488	40
11.3558	20
11.3628	20
11.3908	10
11.3978	10
11.4048	30
11.4118	50
11.4188	20
11.4468	60
11.4608	20
11.4678	10
11.5309	20
11.5449	10
11.5519	30
11.5659	10
11.6149	10
11.6219	10
11.6289	40
11.6499	20
11.6569	50
11.6639	10
11.6709	50
11.6849	30
11.6919	30
11.7059	10
11.7409	10
11.7619	40
11.7689	40
11.7969	20
11.8249	10
11.8389	20
11.8599	50
11.8669	10
11.8739	10
11.8879	10
11.9019	50
11.9089	10
11.9719	20
11.9929	10
11.9999	70
12.0349	20
12.0559	10
12.0629	10
12.0699	20
12.0769	10
12.1189	60
12.1819	20
12.1959	30
12.21	10
12.217	20
12.224	20
12.238	20
12.252	10
12.266	30
12.273	50
12.287	10
12.322	10
12.343	50
12.35	30
12.357	20
12.378	50
12.441	80
12.448	20
12.476	20
12.567	10
12.595	30
12.602	50
12.658	30
12.665	40
12.679	10
12.693	40
12.7491	20
12.7631	10
12.7771	20
12.798	30
12.9241	20
12.9521	10
12.9661	90
12.9731	50
12.9871	10
13.0011	30
13.0151	20
13.0221	10
13.0361	20
13.0431	10
13.1411	30
13.1761	10
13.2321	10
13.2391	30
13.2601	30
13.3161	20
13.4002	20
13.4142	40
13.4352	10
13.4492	20
13.4702	40
13.5122	10
13.5962	20
13.6592	20
13.6942	20
13.7292	40
13.7502	50
13.7712	10
13.7852	30
13.8132	20
13.8692	40
13.8832	10
13.8972	30
13.9252	20
13.9532	40
13.9882	10

## Sheet: D
ADP 426/134	ADP 426/134	ADP 426/159	ADP 426/159	ATP 506/159	ATP 506/159	ATP 506/79	ATP 506/79
Time [min]	Intensity [cps]	Time [min]	Intensity [cps]	Time [min]	Intensity [cps]	Time [min]	Intensity [cps]
0.014	10	0.021	110	0.119	40	0.238	20
0.042	20	0.189	10	0.161	20	0.3151	40
0.049	30	0.217	10	0.2731	10	0.3991	20
0.077	30	0.3711	20	0.2801	10	0.4761	20
0.084	20	0.3781	20	0.2941	20	0.5251	10
0.098	10	0.4061	30	0.4411	10	0.6931	30
0.175	20	0.4341	10	0.4551	10	0.7631	20
0.196	30	0.4481	20	0.4901	10	0.8331	10
0.245	30	0.4551	20	0.5041	40	0.8541	10
0.2661	110	0.4691	40	0.5811	10	0.8751	40
0.2731	20	0.4831	30	0.6161	10	0.9801	30
0.2871	10	0.5251	20	0.6651	30	1.0712	30
0.3431	30	0.5671	50	0.7771	30	1.1482	30
0.3711	30	0.6511	40	0.7981	20	1.1762	30
0.3851	20	0.8541	20	0.8121	40	1.2322	30
0.3921	20	0.8961	10	0.9732	10	1.3162	40
0.4131	20	0.9661	20	0.9801	10	1.3512	20
0.4201	30	1.0012	20	1.1202	20	1.4212	20
0.4481	10	1.0082	10	1.3092	30	1.4352	10
0.4551	50	1.0852	10	1.4702	10	1.4702	10
0.4691	40	1.1412	20	1.5682	40	1.4842	10
0.4761	10	1.1482	10	1.5963	20	1.5543	20
0.4831	20	1.1832	20	1.6103	20	1.6383	10
0.5111	40	1.2182	20	1.6383	20	1.7013	20
0.5251	30	1.2322	20	1.6593	30	1.7153	50
0.5321	70	1.2392	10	1.6873	20	1.8693	20
0.5531	10	1.2602	30	1.7083	40	1.9043	20
0.5671	10	1.2812	20	1.8063	20	2.0303	30
0.5741	70	1.3582	20	1.8483	20	2.1213	20
0.5951	10	1.3932	20	1.9253	10	2.2964	10
0.6091	20	1.4002	20	2.0303	10	2.4644	20
0.6301	20	1.4212	20	2.0933	10	2.4924	10
0.6511	30	1.4422	10	2.1073	10	2.6604	10
0.6581	40	1.4702	20	2.1983	10	2.8075	30
0.6651	60	1.4842	10	2.4014	10	2.9615	10
0.6791	10	1.5122	20	2.4294	20	3.0035	20
0.6931	10	1.5193	20	2.5694	10	3.0315	30
0.7001	10	1.5402	10	2.7444	10	3.0385	40
0.7631	20	1.5473	10	2.7935	10	3.0735	30
0.7771	30	1.5612	10	2.8145	30	3.1225	10
0.7911	50	1.5753	40	2.8985	20	3.1295	20
0.7981	20	1.6243	30	3.1015	20	3.1435	30
0.8331	30	1.6453	30	3.1365	10	3.1505	20
0.8401	20	1.6523	10	3.2695	10	3.1715	10
0.8541	20	1.6873	40	3.2835	40	3.1925	50
0.8821	30	1.7013	20	3.3395	10	3.2555	20
0.8892	10	1.7083	30	3.4585	30	3.3115	10
0.8961	70	1.7153	50	3.5006	40	3.3395	20
0.9381	20	1.7293	10	3.5356	50	3.4306	30
1.0152	10	1.7363	30	3.5496	20	3.4516	20
1.0222	60	1.7433	30	3.8506	10	3.4585	10
1.0362	20	1.7993	10	3.8996	30	3.5076	10
1.0502	30	1.9183	20	4.0536	10	3.5356	10
1.0572	50	1.9323	40	4.1237	10	3.5986	60
1.0782	20	2.0653	20	4.2007	10	3.6196	30
1.0852	30	2.1353	40	4.2777	20	3.8296	10
1.0922	20	2.2544	10	4.3617	20	3.9346	30
1.1062	10	2.3524	20	4.3687	20	4.0466	20
1.1132	10	2.4084	10	4.4387	10	4.1167	20
1.1202	20	2.5344	30	4.4457	30	4.1587	10
1.1272	10	2.6744	20	4.6067	30	4.2007	20
1.1342	10	2.6814	20	4.6137	10	4.2497	60
1.1552	10	2.7935	30	4.6207	10	4.2637	30
1.1902	60	2.8705	20	4.6347	10	4.2847	10
1.1972	30	2.8775	10	4.6557	20	4.3617	10
1.2112	20	2.8985	10	4.7118	10	4.4177	20
1.2392	30	2.9545	10	4.7188	20	4.4877	10
1.2742	50	2.9615	10	4.7468	20	4.4947	20
1.2882	10	2.9685	60	4.7538	10	4.5297	20
1.3022	20	2.9825	20	4.8798	10	4.5857	10
1.3162	10	3.0035	30	4.9218	10	4.6137	20
1.3302	20	3.0595	10	4.9988	20	4.6768	20
1.3372	20	3.0945	10	5.0268	50	4.6838	10
1.3512	30	3.1015	20	5.1528	30	4.6908	40
1.3582	10	3.1645	20	5.2018	40	4.7188	30
1.3652	20	3.1925	20	5.2509	20	4.8168	30
1.3792	70	3.2065	10	5.2998	10	4.8308	20
1.3932	50	3.2135	40	5.3629	10	4.8518	10
1.4002	10	3.2205	40	5.3769	30	4.8588	30
1.4142	20	3.2765	60	5.4189	10	4.8658	10
1.4212	20	3.2905	40	5.4819	10	4.9358	30
1.4282	20	3.3465	40	5.4959	20	4.9638	20
1.4562	30	3.4095	10	5.5169	10	5.0408	20
1.4702	20	3.4376	10	5.7199	10	5.0478	10
1.4842	20	3.4446	10	5.93	20	5.0548	20
1.4912	30	3.4516	20	5.965	20	5.2438	10
1.4982	20	3.5006	10	6.077	30	5.2998	20
1.5052	10	3.5706	10	6.133	20	5.4119	30
1.5122	60	3.6406	30	6.14	20	5.4329	10
1.5193	20	3.6476	10	6.161	10	5.4399	20
1.5263	20	3.6546	30	6.175	30	5.4679	70
1.5332	30	3.6686	40	6.189	30	5.4959	10
1.5402	20	3.6826	10	6.203	30	5.5029	10
1.5543	30	3.7806	10	6.21	80	5.5659	50
1.5612	20	3.7946	30	6.217	100	5.5799	30
1.5682	10	3.8016	10	6.224	130	5.5939	20
1.6033	80	3.8296	20	6.231	250	5.6079	20
1.6173	20	3.8436	10	6.238	260	5.6289	20
1.6243	40	3.8786	20	6.245	270	5.6359	20
1.6453	20	3.9206	10	6.252	230	5.7409	20
1.6663	20	3.9486	20	6.259	410	5.7689	50
1.6803	30	3.9626	10	6.266	600	5.8249	20
1.6873	10	3.9696	40	6.273	550	5.8669	20
1.6943	50	4.0257	20	6.28	640	5.8949	20
1.7083	10	4.0816	20	6.287	1300	5.9229	20
1.7153	50	4.0887	20	6.294	1420	6	20
1.7993	20	4.0957	10	6.301	1410	6.007	10
1.8133	50	4.1447	10	6.308	1970	6.014	20
1.8203	20	4.1587	20	6.315	1940	6.021	20
1.8763	20	4.2077	30	6.322	1930	6.028	20
1.9323	40	4.2147	150	6.329	2330	6.049	30
1.9743	30	4.2357	40	6.336	2370	6.091	30
1.9953	50	4.2427	10	6.343	2560	6.133	30
2.0233	20	4.2637	10	6.35	2960	6.14	10
2.0863	10	4.2917	20	6.357	2710	6.154	70
2.1003	30	4.3267	20	6.364	2850	6.168	70
2.1353	20	4.3407	60	6.371	3210	6.175	30
2.2404	50	4.3617	10	6.378	3510	6.182	50
2.2824	20	4.3687	20	6.385	3020	6.189	30
2.2894	20	4.3827	10	6.392	3220	6.196	100
2.3664	40	4.4807	20	6.399	3450	6.203	160
2.4014	10	4.4877	20	6.406	3170	6.21	290
2.4084	20	4.5017	20	6.413	2810	6.217	320
2.4154	30	4.5297	30	6.42	3120	6.224	380
2.4504	20	4.5577	10	6.427	2470	6.231	330
2.4924	40	4.5647	60	6.434	2860	6.238	670
2.5064	10	4.6557	40	6.441	2670	6.245	690
2.5274	40	4.6908	20	6.448	2750	6.252	1080
2.5414	20	4.7048	10	6.455	2440	6.259	1430
2.5554	10	4.7118	30	6.462	2090	6.266	1240
2.5694	10	4.7398	50	6.469	2220	6.273	1940
2.5974	20	4.7468	20	6.476	1870	6.28	2090
2.6114	20	4.7678	40	6.483	1170	6.287	3060
2.7164	20	4.8028	40	6.49	1660	6.294	3440
2.7234	30	4.8448	10	6.497	1190	6.301	3720
2.7374	20	4.8518	20	6.504	1050	6.308	4620
2.7514	10	4.8798	60	6.5111	1060	6.315	4830
2.7724	20	4.9218	40	6.5181	1100	6.322	5230
2.7794	20	4.9708	20	6.5251	860	6.329	6031
2.8214	10	4.9988	10	6.5321	490	6.336	7691
2.8565	20	5.0618	30	6.5391	700	6.343	8101
2.8705	20	5.0688	10	6.5461	700	6.35	8121
2.8775	10	5.0968	50	6.5531	730	6.357	8781
2.8845	10	5.1108	30	6.5601	700	6.364	9522
2.9055	10	5.1318	20	6.567	440	6.371	9932
2.9195	20	5.1598	20	6.574	440	6.378	9712
2.9265	10	5.1668	40	6.581	420	6.385	10192
2.9755	10	5.1738	10	6.588	510	6.392	9992
3.0035	20	5.1808	70	6.595	310	6.399	8971
3.0175	20	5.1878	110	6.6021	350	6.406	8581
3.0315	40	5.1948	20	6.6091	370	6.413	8881
3.0455	10	5.2018	90	6.6161	270	6.42	8551
3.0525	10	5.2088	30	6.6231	260	6.427	8511
3.0595	30	5.2158	100	6.6301	360	6.434	7951
3.0735	20	5.2228	220	6.6371	310	6.441	8181
3.1085	90	5.2298	280	6.6441	360	6.448	7211
3.1155	30	5.2368	410	6.6511	240	6.455	6661
3.1435	30	5.2438	350	6.6581	240	6.462	5210
3.1505	40	5.2509	540	6.6651	170	6.469	5220
3.1645	20	5.2579	540	6.6721	360	6.476	4260
3.1785	30	5.2649	720	6.6791	80	6.483	3610
3.1855	20	5.2719	960	6.6861	230	6.49	3820
3.2275	30	5.2789	640	6.6931	250	6.497	3450
3.2485	10	5.2859	900	6.7001	390	6.504	2440
3.2555	20	5.2929	1420	6.7071	120	6.5111	2530
3.2695	20	5.2998	1040	6.7141	330	6.5181	2490
3.2765	40	5.3068	1210	6.7211	170	6.5251	2120
3.2835	20	5.3138	1480	6.7281	120	6.5321	2190
3.3115	10	5.3208	1320	6.7351	180	6.5391	1680
3.3255	30	5.3278	1480	6.7421	220	6.5461	1410
3.3605	10	5.3348	1800	6.7491	280	6.5531	1760
3.3675	20	5.3418	1720	6.7561	170	6.5601	1640
3.3816	50	5.3488	1460	6.7631	80	6.567	1650
3.3956	10	5.3559	1000	6.7701	140	6.574	1630
3.4095	40	5.3629	1460	6.7771	120	6.581	1310
3.4165	60	5.3699	1040	6.7841	130	6.588	970
3.4235	70	5.3769	1160	6.7911	190	6.595	930
3.4376	10	5.3839	730	6.7981	210	6.6021	870
3.4725	10	5.3909	1050	6.8051	240	6.6091	610
3.5006	20	5.3979	960	6.8121	100	6.6161	1020
3.5286	30	5.4049	680	6.8191	130	6.6231	740
3.5356	30	5.4119	480	6.8261	150	6.6301	790
3.5496	20	5.4189	480	6.8331	70	6.6371	620
3.5566	20	5.4259	450	6.8401	60	6.6441	530
3.5706	40	5.4329	340	6.8471	120	6.6511	810
3.5776	20	5.4399	400	6.8541	130	6.6581	780
3.5916	50	5.4469	310	6.8611	140	6.6651	650
3.5986	60	5.4539	320	6.8681	60	6.6721	740
3.6266	90	5.4609	320	6.8751	180	6.6791	660
3.6476	20	5.4679	190	6.8821	190	6.6861	880
3.6616	50	5.4749	260	6.8891	110	6.6931	520
3.6826	20	5.4819	170	6.8961	230	6.7001	540
3.7176	20	5.4889	170	6.9031	60	6.7071	670
3.7316	20	5.4959	190	6.9101	180	6.7141	520
3.7386	20	5.5029	320	6.9171	110	6.7211	600
3.7456	30	5.5099	160	6.9241	130	6.7281	610
3.7666	50	5.5169	140	6.9311	160	6.7351	200
3.7736	80	5.5239	230	6.9381	170	6.7421	450
3.7806	10	5.5309	50	6.9451	140	6.7491	650
3.7876	50	5.5379	210	6.9521	70	6.7561	330
3.8296	110	5.5449	80	6.9591	50	6.7631	490
3.8366	50	5.5519	140	6.9661	80	6.7701	320
3.8576	10	5.5589	90	6.9731	70	6.7771	560
3.8786	20	5.5659	150	6.9801	90	6.7841	550
3.8856	40	5.5729	130	6.9871	230	6.7911	400
3.8996	50	5.5799	150	6.9941	40	6.7981	480
3.9066	20	5.5869	120	7.0011	130	6.8051	320
3.9206	20	5.5939	100	7.0081	100	6.8121	470
3.9556	40	5.6009	60	7.0151	20	6.8191	300
3.9626	20	5.6079	130	7.0221	140	6.8261	390
3.9696	20	5.6149	170	7.0291	100	6.8331	390
3.9836	50	5.6219	130	7.0361	140	6.8401	270
3.9906	50	5.6289	50	7.0431	10	6.8471	430
3.9976	10	5.6359	110	7.0501	90	6.8541	530
4.0047	30	5.6429	50	7.0571	60	6.8611	300
4.0117	40	5.6499	120	7.0641	40	6.8681	280
4.0187	20	5.6569	60	7.0711	50	6.8751	410
4.0396	20	5.6639	20	7.0781	80	6.8821	420
4.0466	20	5.6709	110	7.0851	120	6.8891	340
4.0676	20	5.6779	120	7.0921	60	6.8961	280
4.0746	20	5.6849	110	7.0991	120	6.9031	290
4.0887	40	5.6919	30	7.1061	40	6.9101	360
4.1167	10	5.6989	80	7.1131	180	6.9171	440
4.1237	20	5.7059	70	7.1202	80	6.9241	290
4.1447	20	5.7129	50	7.1272	40	6.9311	310
4.1587	50	5.7199	80	7.1342	50	6.9381	320
4.1657	30	5.7269	20	7.1411	10	6.9451	270
4.1797	50	5.7339	90	7.1481	40	6.9521	260
4.1867	30	5.7409	20	7.1551	20	6.9591	290
4.2007	10	5.7479	100	7.1621	60	6.9661	250
4.2217	80	5.7549	30	7.1691	100	6.9731	200
4.2287	10	5.7619	70	7.1761	200	6.9801	420
4.2357	40	5.7689	40	7.1831	110	6.9871	240
4.2497	10	5.7759	50	7.1901	20	6.9941	230
4.2637	100	5.7829	50	7.1972	20	7.0011	270
4.2707	20	5.7899	60	7.2042	120	7.0081	310
4.2777	50	5.7969	80	7.2112	20	7.0151	220
4.2847	20	5.8039	70	7.2182	40	7.0221	370
4.2987	50	5.8109	100	7.2252	60	7.0291	200
4.3057	20	5.8179	50	7.2322	70	7.0361	250
4.3127	40	5.8249	30	7.2392	110	7.0431	190
4.3197	40	5.8319	70	7.2462	90	7.0501	270
4.3477	30	5.8389	20	7.2532	80	7.0571	260
4.3547	40	5.8459	70	7.2602	90	7.0641	380
4.3617	30	5.8529	30	7.2672	60	7.0711	160
4.3757	10	5.8599	60	7.2742	110	7.0781	180
4.3827	20	5.8669	80	7.2812	50	7.0851	130
4.3897	10	5.874	20	7.2882	40	7.0921	250
4.4037	50	5.8879	30	7.2952	20	7.0991	90
4.4177	40	5.8949	20	7.3022	100	7.1061	270
4.4247	20	5.9089	20	7.3092	30	7.1131	130
4.4317	10	5.9159	20	7.3162	60	7.1202	250
4.4457	30	5.9229	40	7.3232	20	7.1272	150
4.4527	30	5.93	50	7.3302	30	7.1342	380
4.4737	70	5.937	20	7.3372	50	7.1411	120
4.4807	10	5.944	20	7.3442	70	7.1481	190
4.4947	50	5.951	60	7.3512	50	7.1551	200
4.5087	30	5.958	100	7.3582	80	7.1621	190
4.5227	30	5.972	20	7.3652	30	7.1691	140
4.5367	30	5.986	10	7.3722	60	7.1761	220
4.5507	20	5.993	50	7.3792	30	7.1831	260
4.5717	10	6	10	7.3862	20	7.1901	220
4.5787	30	6.007	80	7.3932	50	7.1972	70
4.5857	20	6.021	30	7.4002	60	7.2042	210
4.5997	40	6.028	20	7.4072	120	7.2112	170
4.6137	10	6.042	20	7.4142	10	7.2182	270
4.6207	70	6.049	20	7.4212	100	7.2252	160
4.6347	20	6.056	60	7.4282	50	7.2322	150
4.6487	30	6.063	100	7.4352	30	7.2392	140
4.6557	10	6.07	20	7.4422	20	7.2462	110
4.6627	60	6.077	10	7.4492	60	7.2532	140
4.6768	20	6.084	70	7.4562	70	7.2602	60
4.6838	20	6.091	30	7.4632	80	7.2672	90
4.6908	10	6.098	60	7.4702	30	7.2742	90
4.6978	20	6.105	140	7.4772	60	7.2812	90
4.7048	40	6.119	20	7.4842	90	7.2882	240
4.7188	20	6.126	30	7.4912	40	7.2952	230
4.7257	40	6.14	60	7.4982	30	7.3022	180
4.7328	20	6.147	30	7.5052	30	7.3092	170
4.7398	20	6.154	20	7.5122	50	7.3162	170
4.7818	30	6.161	30	7.5192	40	7.3232	230
4.7888	20	6.168	10	7.5262	40	7.3302	140
4.7958	20	6.175	20	7.5332	80	7.3372	170
4.8028	20	6.182	10	7.5402	30	7.3442	180
4.8168	10	6.196	50	7.5472	30	7.3512	230
4.8238	30	6.203	30	7.5542	60	7.3582	190
4.8588	60	6.21	70	7.5612	50	7.3652	240
4.8658	50	6.217	30	7.5752	40	7.3722	170
4.8798	20	6.224	30	7.5822	90	7.3792	160
4.8868	60	6.231	70	7.5892	50	7.3862	140
4.8938	10	6.238	40	7.5962	60	7.3932	260
4.9008	50	6.245	40	7.6032	40	7.4002	150
4.9148	10	6.252	20	7.6102	70	7.4072	60
4.9358	40	6.259	40	7.6172	50	7.4142	180
4.9638	50	6.266	50	7.6242	90	7.4212	90
4.9708	40	6.273	60	7.6312	30	7.4282	100
4.9848	10	6.28	130	7.6382	20	7.4352	190
5.0128	30	6.287	100	7.6452	90	7.4422	160
5.0198	10	6.294	240	7.6522	40	7.4492	220
5.0268	20	6.301	110	7.6592	30	7.4562	70
5.0338	20	6.308	260	7.6732	70	7.4632	130
5.0618	50	6.315	230	7.6802	20	7.4702	110
5.0688	40	6.322	200	7.6872	130	7.4772	120
5.0758	10	6.329	310	7.6942	20	7.4842	190
5.0898	20	6.336	270	7.7012	20	7.4912	200
5.0968	10	6.343	170	7.7082	110	7.4982	90
5.1108	20	6.35	200	7.7152	30	7.5052	110
5.1178	10	6.357	270	7.7222	30	7.5122	70
5.1318	30	6.364	180	7.7292	70	7.5192	180
5.1458	60	6.371	160	7.7362	50	7.5262	160
5.1528	20	6.378	390	7.7432	10	7.5332	130
5.1668	40	6.385	320	7.7502	50	7.5402	200
5.1738	20	6.392	310	7.7572	40	7.5472	190
5.1808	80	6.399	280	7.7642	50	7.5542	110
5.1878	40	6.406	300	7.7712	80	7.5612	280
5.1948	40	6.413	410	7.7783	50	7.5682	150
5.2018	30	6.42	270	7.7853	30	7.5752	90
5.2088	130	6.427	350	7.7923	70	7.5822	140
5.2158	130	6.434	270	7.7993	100	7.5892	190
5.2228	170	6.441	180	7.8063	20	7.5962	240
5.2298	240	6.448	170	7.8133	40	7.6032	50
5.2368	420	6.455	90	7.8203	70	7.6102	50
5.2438	510	6.462	210	7.8273	80	7.6172	100
5.2509	710	6.469	140	7.8342	10	7.6242	160
5.2579	780	6.476	160	7.8412	50	7.6312	150
5.2649	760	6.483	260	7.8553	20	7.6382	60
5.2719	980	6.49	110	7.8623	60	7.6452	110
5.2789	1040	6.497	90	7.8693	30	7.6522	150
5.2859	1300	6.504	190	7.8973	40	7.6592	170
5.2929	1380	6.5111	90	7.9113	30	7.6662	60
5.2998	1660	6.5181	120	7.9183	30	7.6732	130
5.3068	1340	6.5251	70	7.9253	30	7.6802	90
5.3138	1460	6.5321	60	7.9323	30	7.6872	210
5.3208	2040	6.5391	70	7.9463	30	7.6942	110
5.3278	1520	6.5531	40	7.9603	20	7.7012	80
5.3348	1920	6.5601	40	7.9673	90	7.7082	130
5.3418	1710	6.567	10	7.9743	10	7.7152	110
5.3488	1670	6.574	10	7.9813	20	7.7222	110
5.3559	2020	6.581	50	7.9883	50	7.7292	180
5.3629	1720	6.588	70	7.9953	10	7.7362	90
5.3699	1330	6.595	80	8.0023	40	7.7432	100
5.3769	1240	6.6021	120	8.0093	30	7.7502	190
5.3839	1160	6.6091	110	8.0163	20	7.7572	220
5.3909	1170	6.6161	20	8.0233	20	7.7642	60
5.3979	970	6.6231	100	8.0303	50	7.7712	130
5.4049	1010	6.6301	90	8.0373	20	7.7783	130
5.4119	890	6.6371	10	8.0443	140	7.7853	120
5.4189	590	6.6441	10	8.0513	50	7.7923	100
5.4259	700	6.6511	60	8.0583	60	7.7993	150
5.4329	580	6.6581	10	8.0653	10	7.8063	30
5.4399	900	6.6651	60	8.0723	10	7.8133	60
5.4469	510	6.6721	10	8.0793	10	7.8203	90
5.4539	360	6.6861	60	8.0863	40	7.8273	110
5.4609	380	6.6931	70	8.0933	20	7.8342	60
5.4679	320	6.7001	50	8.1003	30	7.8412	50
5.4749	390	6.7141	70	8.1143	20	7.8483	50
5.4819	410	6.7281	10	8.1213	60	7.8553	100
5.4889	370	6.7491	30	8.1283	70	7.8623	120
5.4959	260	6.7561	60	8.1353	50	7.8693	70
5.5029	160	6.7631	50	8.1423	10	7.8763	170
5.5099	160	6.7701	10	8.1493	70	7.8833	190
5.5169	350	6.7771	20	8.1563	40	7.8903	80
5.5239	290	6.7841	70	8.1633	70	7.8973	80
5.5309	130	6.7911	10	8.1773	20	7.9043	140
5.5379	260	6.7981	30	8.1843	80	7.9113	140
5.5449	120	6.8121	70	8.1913	20	7.9183	50
5.5519	160	6.8191	40	8.1983	30	7.9253	140
5.5589	260	6.8261	10	8.2123	30	7.9323	30
5.5659	210	6.8331	20	8.2263	40	7.9393	160
5.5729	150	6.8401	60	8.2333	20	7.9463	130
5.5799	200	6.8471	20	8.2403	30	7.9533	130
5.5869	180	6.8541	10	8.2473	40	7.9603	70
5.5939	320	6.8611	80	8.2543	10	7.9673	60
5.6009	120	6.8681	40	8.2613	40	7.9743	60
5.6079	240	6.8751	90	8.2683	20	7.9813	130
5.6149	130	6.8821	10	8.2823	10	7.9883	70
5.6219	170	6.8891	30	8.2893	60	7.9953	40
5.6289	170	6.9031	40	8.2963	50	8.0023	50
5.6359	80	6.9101	20	8.3033	10	8.0093	20
5.6429	90	6.9171	70	8.3103	20	8.0163	50
5.6499	140	6.9311	10	8.3173	50	8.0233	70
5.6569	60	6.9381	30	8.3243	40	8.0303	60
5.6639	220	6.9451	70	8.3313	20	8.0373	80
5.6709	80	6.9521	40	8.3453	30	8.0443	60
5.6779	120	6.9591	10	8.3523	30	8.0513	70
5.6849	90	6.9661	50	8.3593	40	8.0583	70
5.6919	200	6.9731	30	8.3664	70	8.0653	160
5.6989	140	6.9801	50	8.3734	90	8.0723	30
5.7059	80	6.9871	30	8.3804	20	8.0793	10
5.7129	30	6.9941	80	8.3874	20	8.0863	100
5.7199	110	7.0081	10	8.3944	10	8.0933	190
5.7269	90	7.0151	40	8.4014	10	8.1003	50
5.7339	160	7.0221	20	8.4083	20	8.1073	110
5.7409	10	7.0291	10	8.4153	10	8.1143	50
5.7479	60	7.0361	20	8.4223	50	8.1213	210
5.7549	70	7.0431	30	8.4293	40	8.1283	50
5.7619	130	7.0571	10	8.4363	20	8.1353	70
5.7689	120	7.0641	70	8.4433	10	8.1423	120
5.7759	70	7.0711	50	8.4503	20	8.1493	140
5.7829	210	7.0851	30	8.4573	60	8.1563	130
5.7899	40	7.0921	40	8.4643	10	8.1633	60
5.7969	30	7.1202	40	8.4784	50	8.1703	100
5.8039	110	7.1272	30	8.4854	10	8.1773	20
5.8109	130	7.1342	20	8.4994	20	8.1843	140
5.8179	110	7.1411	20	8.5064	50	8.1913	120
5.8249	210	7.1481	40	8.5134	20	8.1983	70
5.8319	100	7.1551	70	8.5204	40	8.2053	40
5.8389	90	7.1691	30	8.5274	10	8.2123	50
5.8459	170	7.1761	30	8.5414	30	8.2193	100
5.8529	120	7.1831	40	8.5484	20	8.2263	50
5.8599	90	7.1901	20	8.5554	40	8.2333	50
5.8669	70	7.1972	60	8.5624	30	8.2403	60
5.874	80	7.2112	20	8.5764	30	8.2473	30
5.8809	10	7.2182	30	8.5834	10	8.2543	50
5.8879	110	7.2322	50	8.5904	20	8.2613	60
5.8949	50	7.2392	70	8.5974	50	8.2683	190
5.9019	20	7.2602	20	8.6254	40	8.2753	60
5.9159	20	7.2672	20	8.6324	60	8.2823	30
5.9229	120	7.2742	20	8.6394	30	8.2893	70
5.93	80	7.2882	20	8.6604	30	8.2963	80
5.937	70	7.3022	10	8.6674	20	8.3033	90
5.944	30	7.3232	40	8.6744	30	8.3103	50
5.951	80	7.3302	30	8.6814	80	8.3173	90
5.958	70	7.3442	10	8.6954	30	8.3243	100
5.965	100	7.3652	20	8.7094	20	8.3313	120
5.972	160	7.3722	10	8.7164	20	8.3383	60
5.979	70	7.3862	30	8.7374	30	8.3453	20
5.993	70	7.3932	60	8.7514	20	8.3523	90
6	90	7.4002	10	8.7584	10	8.3593	60
6.007	40	7.4072	20	8.7654	50	8.3664	130
6.014	60	7.4142	30	8.7724	50	8.3734	30
6.021	80	7.4282	20	8.8004	10	8.3804	90
6.028	40	7.4352	50	8.8074	40	8.3874	70
6.035	10	7.4422	10	8.8144	40	8.3944	60
6.042	80	7.4632	50	8.8214	30	8.4014	70
6.049	80	7.4772	20	8.8284	10	8.4083	140
6.056	40	7.4912	30	8.8354	10	8.4153	40
6.063	20	7.4982	10	8.8424	70	8.4223	90
6.07	60	7.5052	30	8.8494	40	8.4293	50
6.077	70	7.5122	10	8.8564	20	8.4363	60
6.084	90	7.5192	20	8.8634	40	8.4433	110
6.091	70	7.5472	20	8.8704	70	8.4503	20
6.098	120	7.5542	40	8.8774	60	8.4573	80
6.105	140	7.5612	60	8.8844	40	8.4643	130
6.112	50	7.5822	70	8.8914	20	8.4714	70
6.119	80	7.6032	90	8.9054	40	8.4784	10
6.126	80	7.6522	30	8.9124	20	8.4854	40
6.133	60	7.6662	20	8.9194	50	8.4924	80
6.14	60	7.6732	20	8.9264	40	8.4994	120
6.147	30	7.6802	10	8.9334	40	8.5064	50
6.154	80	7.6942	10	8.9404	50	8.5134	110
6.161	100	7.7082	40	8.9474	20	8.5204	100
6.168	30	7.7152	60	8.9544	30	8.5274	50
6.175	20	7.7222	10	8.9614	60	8.5344	20
6.189	50	7.7292	50	8.9684	40	8.5414	140
6.203	40	7.7362	20	8.9754	20	8.5484	80
6.21	60	7.7432	10	8.9895	20	8.5554	80
6.217	100	7.7572	30	8.9965	20	8.5624	60
6.224	110	7.7642	20	9.0035	30	8.5694	70
6.231	120	7.7712	30	9.0105	10	8.5764	50
6.238	40	7.7853	50	9.0175	40	8.5834	30
6.245	40	7.8063	30	9.0245	10	8.5904	20
6.252	30	7.8133	10	9.0385	30	8.5974	50
6.259	130	7.8203	30	9.0455	100	8.6044	20
6.266	200	7.8342	20	9.0525	10	8.6114	60
6.273	60	7.8412	10	9.0665	40	8.6184	90
6.28	180	7.8483	20	9.0805	70	8.6254	110
6.287	140	7.8553	30	9.0875	20	8.6324	60
6.294	230	7.8763	10	9.0945	10	8.6394	70
6.301	140	7.8903	50	9.1015	10	8.6464	60
6.308	210	7.9043	40	9.1155	10	8.6534	80
6.315	200	7.9183	20	9.1225	30	8.6604	10
6.322	270	7.9253	10	9.1295	20	8.6674	80
6.329	250	7.9393	20	9.1435	10	8.6744	70
6.336	480	7.9463	10	9.1505	10	8.6814	40
6.343	300	7.9533	20	9.1715	20	8.6884	150
6.35	400	7.9673	40	9.1785	80	8.6954	40
6.357	510	7.9813	10	9.1855	30	8.7024	100
6.364	350	7.9883	100	9.1925	40	8.7094	90
6.371	340	8.0023	10	9.1995	10	8.7164	60
6.378	530	8.0163	40	9.2065	30	8.7234	130
6.385	400	8.0233	40	9.2205	40	8.7304	40
6.392	660	8.0303	10	9.2345	10	8.7374	170
6.399	550	8.0373	20	9.2415	10	8.7444	10
6.406	490	8.0443	20	9.2485	50	8.7514	50
6.413	420	8.0513	40	9.2555	20	8.7584	60
6.42	230	8.0653	40	9.2625	60	8.7654	40
6.427	540	8.0863	50	9.2695	40	8.7724	70
6.434	380	8.1003	50	9.2835	30	8.7794	70
6.441	530	8.1073	10	9.2905	30	8.7864	110
6.448	100	8.1213	10	9.2975	10	8.7934	80
6.455	500	8.1353	20	9.3045	30	8.8004	60
6.462	260	8.1423	60	9.3115	20	8.8074	30
6.469	140	8.1563	10	9.3185	60	8.8144	100
6.476	230	8.1703	40	9.3325	30	8.8214	10
6.483	130	8.1773	20	9.3395	30	8.8284	110
6.49	260	8.1843	30	9.3535	40	8.8354	60
6.497	240	8.2053	40	9.3605	10	8.8424	70
6.504	110	8.2193	30	9.3675	20	8.8494	60
6.5111	250	8.2473	50	9.3745	50	8.8564	80
6.5181	150	8.2543	110	9.3885	20	8.8634	80
6.5251	170	8.2613	10	9.3955	30	8.8704	80
6.5321	30	8.2753	10	9.4025	60	8.8774	60
6.5391	110	8.2823	10	9.4095	20	8.8844	100
6.5461	100	8.2963	20	9.4165	10	8.8914	80
6.5531	130	8.3103	20	9.4235	40	8.8984	90
6.5601	80	8.3453	40	9.4305	50	8.9124	90
6.567	40	8.3593	20	9.4375	40	8.9194	60
6.574	30	8.3664	50	9.4445	30	8.9264	20
6.581	80	8.3734	10	9.4515	20	8.9334	100
6.588	200	8.3804	10	9.4585	20	8.9404	70
6.595	50	8.3874	10	9.4655	20	8.9474	120
6.6021	20	8.4014	10	9.4725	40	8.9544	60
6.6091	30	8.4293	30	9.4795	10	8.9614	50
6.6161	40	8.4363	10	9.4865	20	8.9684	60
6.6231	80	8.4433	50	9.4935	100	8.9754	60
6.6301	40	8.4573	20	9.5005	50	8.9824	30
6.6371	60	8.4784	30	9.5075	70	8.9895	90
6.6441	80	8.4924	50	9.5285	10	8.9965	30
6.6511	30	8.5134	10	9.5355	20	9.0035	90
6.6581	50	8.5414	10	9.5425	10	9.0105	90
6.6651	60	8.5484	20	9.5565	20	9.0175	60
6.6721	110	8.5554	10	9.5705	10	9.0245	80
6.6791	100	8.5624	10	9.5775	10	9.0315	110
6.6861	80	8.5694	10	9.5845	40	9.0385	20
6.6931	140	8.5834	10	9.5915	30	9.0455	90
6.7001	160	8.5904	10	9.6125	40	9.0525	40
6.7071	70	8.6324	30	9.6335	20	9.0665	120
6.7141	10	8.6464	10	9.6405	20	9.0735	20
6.7211	40	8.6534	10	9.6475	30	9.0805	40
6.7281	10	8.6604	20	9.6685	20	9.0875	130
6.7351	140	8.6814	20	9.6826	30	9.0945	100
6.7421	70	8.7164	50	9.6896	50	9.1015	80
6.7491	50	8.7374	10	9.6966	40	9.1085	30
6.7561	80	8.7444	40	9.7036	40	9.1155	40
6.7631	50	8.7514	20	9.7106	90	9.1225	10
6.7701	10	8.7654	10	9.7176	20	9.1295	140
6.7771	130	8.7934	10	9.7246	40	9.1365	60
6.7841	50	8.8004	20	9.7386	20	9.1435	70
6.7911	80	8.8074	30	9.7456	20	9.1505	20
6.7981	10	8.8144	10	9.7526	20	9.1575	70
6.8121	40	8.8214	30	9.7666	30	9.1645	50
6.8191	90	8.8284	20	9.7736	20	9.1715	60
6.8261	10	8.8354	10	9.7946	30	9.1785	10
6.8331	60	8.8564	10	9.8016	20	9.1855	30
6.8401	20	8.8704	40	9.8156	10	9.1925	60
6.8471	10	8.8774	10	9.8226	20	9.1995	100
6.8541	40	8.8914	20	9.8506	30	9.2065	40
6.8751	110	8.9054	20	9.8786	70	9.2135	70
6.8821	60	8.9194	30	9.8856	30	9.2205	50
6.8891	60	8.9264	30	9.8996	20	9.2275	90
6.8961	40	8.9684	20	9.9066	20	9.2345	70
6.9031	30	8.9754	30	9.9276	20	9.2415	30
6.9101	20	8.9965	40	9.9416	10	9.2485	80
6.9171	30	9.0035	20	9.9556	30	9.2555	40
6.9241	30	9.0105	30	9.9626	20	9.2625	90
6.9311	30	9.0315	30	9.9836	10	9.2695	50
6.9381	50	9.0455	20	9.9906	10	9.2835	50
6.9451	10	9.0665	10	10.0116	20	9.2905	60
6.9521	40	9.0805	20	10.0186	10	9.2975	80
6.9591	20	9.0875	60	10.0256	50	9.3045	30
6.9661	10	9.1015	20	10.0326	10	9.3115	50
6.9731	90	9.1085	10	10.0396	20	9.3185	20
6.9801	40	9.1155	20	10.0466	20	9.3255	30
6.9871	20	9.1435	20	10.0606	10	9.3395	80
7.0011	60	9.1575	60	10.0886	10	9.3535	20
7.0151	20	9.1855	10	10.0956	10	9.3605	100
7.0221	20	9.1925	20	10.1096	30	9.3675	110
7.0291	10	9.1995	10	10.1376	50	9.3745	30
7.0361	40	9.2065	10	10.1446	30	9.3815	100
7.0431	50	9.2415	20	10.1516	20	9.3885	60
7.0501	90	9.2485	40	10.1586	30	9.3955	30
7.0571	70	9.2555	10	10.1796	20	9.4025	70
7.0641	60	9.2625	20	10.1866	30	9.4095	70
7.0711	50	9.2765	20	10.1936	40	9.4165	80
7.0781	20	9.2905	10	10.2006	80	9.4235	80
7.0851	20	9.2975	30	10.2286	10	9.4305	40
7.0921	110	9.3185	10	10.2357	30	9.4375	30
7.0991	10	9.3325	30	10.2427	20	9.4445	50
7.1061	10	9.3465	100	10.2776	20	9.4515	130
7.1131	60	9.3675	20	10.2846	10	9.4585	30
7.1202	100	9.3815	10	10.3266	10	9.4655	100
7.1272	50	9.3885	30	10.3336	10	9.4725	20
7.1342	40	9.3955	10	10.3407	50	9.4795	50
7.1411	80	9.4025	10	10.3477	20	9.4865	60
7.1551	60	9.4095	10	10.3617	40	9.4935	10
7.1621	50	9.4165	10	10.3757	30	9.5005	80
7.1691	40	9.4375	40	10.3827	20	9.5075	30
7.1761	10	9.4655	20	10.3897	10	9.5215	140
7.1831	20	9.4795	10	10.4527	20	9.5285	30
7.1901	30	9.4865	30	10.4667	10	9.5355	70
7.1972	50	9.5005	20	10.5017	30	9.5425	30
7.2042	20	9.5075	10	10.5227	10	9.5495	70
7.2112	60	9.5145	20	10.5297	10	9.5565	30
7.2182	10	9.5355	10	10.5367	20	9.5635	60
7.2252	60	9.6055	10	10.5787	20	9.5705	70
7.2322	30	9.6195	20	10.6277	10	9.5775	10
7.2392	30	9.6475	30	10.6907	20	9.5845	80
7.2462	90	9.6685	20	10.7257	10	9.5915	90
7.2602	30	9.7246	10	10.8027	30	9.5985	50
7.2672	50	9.7456	20	10.8097	260	9.6055	40
7.2742	30	9.7806	20	10.8167	160	9.6125	40
7.2882	50	9.7946	20	10.8237	210	9.6195	170
7.2952	10	9.8016	20	10.8307	70	9.6335	40
7.3022	20	9.8226	10	10.8377	80	9.6405	80
7.3092	100	9.8436	10	10.8447	80	9.6475	10
7.3162	10	9.8506	100	10.8517	20	9.6545	60
7.3232	20	9.8576	20	10.8588	50	9.6615	60
7.3302	70	9.8646	20	10.8658	50	9.6756	10
7.3372	20	9.8786	30	10.8728	50	9.6896	30
7.3442	40	9.8856	30	10.8798	80	9.6966	10
7.3512	70	9.8926	40	10.8868	40	9.7036	50
7.3582	70	9.9136	20	10.8938	10	9.7176	40
7.3652	50	9.9416	10	10.9358	40	9.7246	120
7.3722	50	9.9556	10	10.9567	30	9.7316	80
7.3792	70	9.9696	20	10.9638	30	9.7386	10
7.3862	30	9.9836	10	10.9848	10	9.7456	20
7.3932	110	9.9906	30	11.0128	20	9.7526	40
7.4002	100	10.0046	30	11.0268	10	9.7596	50
7.4072	40	10.0256	60	11.0478	30	9.7666	90
7.4142	10	10.0606	90	11.0548	10	9.7736	50
7.4352	40	10.1026	20	11.0618	10	9.7806	50
7.4422	40	10.1096	10	11.0688	20	9.7876	100
7.4492	90	10.1166	50	11.0968	10	9.7946	120
7.4562	30	10.1726	10	11.1248	20	9.8016	40
7.4632	10	10.1796	40	11.1668	20	9.8086	50
7.4702	30	10.1866	20	11.2298	10	9.8156	40
7.4842	10	10.2146	70	11.2368	20	9.8226	40
7.4912	10	10.2216	10	11.2438	60	9.8296	50
7.4982	40	10.2357	30	11.3278	20	9.8366	50
7.5122	30	10.2427	10	11.3418	10	9.8436	80
7.5262	20	10.2497	10	11.3488	10	9.8506	10
7.5332	70	10.2566	10	11.3908	10	9.8576	100
7.5402	50	10.2636	20	11.4118	20	9.8646	20
7.5472	110	10.2846	30	11.4468	10	9.8716	30
7.5542	20	10.2916	40	11.4818	10	9.8786	60
7.5612	40	10.2986	50	11.5098	30	9.8856	60
7.5682	40	10.3056	10	11.5589	40	9.8996	30
7.5752	40	10.3126	10	11.6079	20	9.9066	20
7.5892	40	10.3196	80	11.6149	10	9.9136	60
7.5962	30	10.3266	40	11.6359	30	9.9206	40
7.6032	20	10.3407	60	11.6919	10	9.9276	60
7.6172	70	10.3477	20	11.7129	20	9.9346	80
7.6312	20	10.3547	20	11.7619	10	9.9416	20
7.6382	20	10.3687	10	11.8319	10	9.9486	60
7.6452	30	10.3757	20	11.8809	10	9.9556	70
7.6592	30	10.3967	20	11.8879	10	9.9626	20
7.6662	20	10.4317	30	11.9019	20	9.9696	110
7.6732	20	10.4737	30	12.0419	20	9.9766	30
7.6872	70	10.4807	20	12.0839	20	9.9836	80
7.6942	40	10.5087	10	12.1259	30	9.9906	30
7.7082	60	10.5227	20	12.1889	60	9.9976	100
7.7152	80	10.5577	40	12.28	20	10.0046	20
7.7292	30	10.6347	10	12.413	20	10.0116	60
7.7362	10	10.6697	50	12.441	20	10.0186	60
7.7502	20	10.6907	30	12.511	20	10.0256	50
7.7642	20	10.6977	10	12.532	10	10.0326	40
7.7712	70	10.7187	20	12.56	20	10.0396	50
7.7783	30	10.7397	10	12.574	10	10.0466	20
7.7993	10	10.7537	10	12.609	30	10.0536	60
7.8203	70	10.7957	90	12.644	10	10.0606	30
7.8342	40	10.8027	110	12.651	10	10.0746	10
7.8412	40	10.8097	240	12.686	40	10.0816	90
7.8483	40	10.8167	110	12.7281	20	10.0886	60
7.8553	40	10.8237	260	12.819	20	10.0956	10
7.8623	20	10.8307	190	12.8471	10	10.1026	30
7.8693	40	10.8377	50	12.8681	10	10.1096	30
7.8763	10	10.8517	50	12.9171	10	10.1166	70
7.8833	40	10.8588	50	13.0151	10	10.1236	50
7.8903	10	10.8798	40	13.0221	10	10.1306	70
7.9043	10	10.9638	40	13.0501	10	10.1376	10
7.9113	130	10.9848	20	13.0571	20	10.1446	60
7.9183	80	10.9918	30	13.1411	20	10.1586	40
7.9253	100	11.0688	50	13.1831	10	10.1656	40
7.9393	50	11.1458	30	13.2671	30	10.1726	20
7.9463	10	11.1528	10	13.2881	20	10.1936	20
7.9533	40	11.2298	30	13.3021	50	10.2076	50
7.9673	60	11.2508	20	13.3371	10	10.2146	40
7.9743	20	11.2788	20	13.3932	10	10.2216	10
7.9813	90	11.2858	20	13.4142	10	10.2286	40
7.9953	40	11.3208	10	13.4282	10	10.2357	40
8.0093	20	11.3488	10	13.5542	20	10.2497	30
8.0163	50	11.3628	40	13.6242	10	10.2566	30
8.0233	50	11.3908	20	13.6732	10	10.2636	40
8.0303	80	11.3978	20	13.7852	10	10.2706	10
8.0443	110	11.4048	10	13.7992	10	10.2846	20
8.0513	20	11.5169	30			10.2916	40
8.0583	20	11.5309	20			10.2986	20
8.0653	30	11.5659	20			10.3056	10
8.0793	40	11.6219	20			10.3126	10
8.0933	20	11.6289	30			10.3196	180
8.1003	40	11.6569	20			10.3477	10
8.1073	30	11.6639	20			10.3547	30
8.1143	10	11.6989	20			10.3617	40
8.1213	70	11.7059	40			10.3687	30
8.1283	30	11.7199	10			10.3897	20
8.1353	60	11.7969	20			10.3967	30
8.1423	10	11.8599	10			10.4037	10
8.1493	40	11.8669	10			10.4107	90
8.1563	10	11.8809	10			10.4247	20
8.1703	10	11.9159	10			10.4317	50
8.1773	20	11.9229	30			10.4387	10
8.1843	20	11.9439	20			10.4527	20
8.1913	30	11.9509	20			10.4597	40
8.1983	50	11.9719	30			10.4737	20
8.2053	40	11.9859	10			10.4807	20
8.2123	70	12.0069	10			10.5017	20
8.2193	50	12.0209	10			10.5087	20
8.2333	30	12.0279	60			10.5227	30
8.2403	30	12.0839	10			10.5297	50
8.2473	40	12.1119	20			10.5367	10
8.2613	10	12.1609	20			10.5437	10
8.2683	10	12.1819	10			10.5647	10
8.2753	60	12.231	10			10.5927	10
8.2823	20	12.245	10			10.6277	20
8.2893	70	12.252	20			10.6487	40
8.2963	30	12.266	20			10.6557	20
8.3033	80	12.287	20			10.6627	20
8.3103	40	12.322	10			10.6767	20
8.3173	30	12.371	70			10.6977	20
8.3243	70	12.483	10			10.7257	10
8.3383	30	12.504	10			10.7467	20
8.3453	50	12.539	10			10.7607	10
8.3593	50	12.567	10			10.7747	20
8.3664	10	12.588	10			10.8027	300
8.3804	10	12.595	60			10.8097	550
8.3944	40	12.602	30			10.8167	400
8.4014	30	12.63	50			10.8237	300
8.4083	10	12.665	10			10.8307	400
8.4153	10	12.672	10			10.8377	190
8.4223	10	12.7561	20			10.8447	280
8.4293	80	12.784	20			10.8517	130
8.4363	40	12.798	20			10.8588	130
8.4433	20	12.805	10			10.8728	70
8.4503	10	12.812	10			10.8798	10
8.4573	30	12.8471	30			10.8868	20
8.4643	30	12.8681	20			10.8938	40
8.4854	60	12.8961	40			10.9078	40
8.4924	30	12.9381	20			10.9218	40
8.4994	10	12.9941	10			10.9288	40
8.5064	60	13.0431	20			10.9358	10
8.5134	80	13.0501	10			10.9427	70
8.5204	20	13.0571	20			10.9497	20
8.5274	10	13.0781	20			10.9918	10
8.5344	30	13.0851	30			11.0338	20
8.5414	40	13.1131	20			11.0408	30
8.5554	30	13.1271	10			11.0548	90
8.5624	50	13.2041	10			11.0828	20
8.5694	10	13.2111	50			11.0898	60
8.5834	90	13.2181	20			11.1108	50
8.5904	40	13.2321	20			11.1318	20
8.5974	20	13.2601	10			11.1388	20
8.6044	40	13.3581	10			11.1458	20
8.6114	20	13.3792	10			11.1738	20
8.6184	40	13.3862	10			11.1948	10
8.6254	90	13.4632	10			11.2018	20
8.6324	90	13.4772	230			11.2088	20
8.6394	50	13.5682	30			11.2158	20
8.6464	20	13.6172	10			11.2298	20
8.6534	30	13.6312	10			11.2368	20
8.6604	10	13.6522	50			11.2718	40
8.6674	50	13.6592	30			11.2928	10
8.6744	60	13.6662	10			11.3138	30
8.6814	40	13.6732	30			11.3208	20
8.6884	10	13.7082	20			11.3488	20
8.6954	80	13.7292	20			11.3838	20
8.7024	20	13.7782	10			11.4258	20
8.7094	110	13.8132	10			11.4328	20
8.7164	40	13.8412	10			11.4818	50
8.7304	20	13.8622	10			11.4888	10
8.7374	30	13.8902	40			11.5239	20
8.7444	20	13.9042	10			11.5309	10
8.7514	10	13.9742	10			11.5519	30
8.7584	20					11.5589	20
8.7654	40					11.5799	20
8.7724	30					11.5869	10
8.7794	20					11.6289	10
8.7864	10					11.6429	20
8.7934	90					11.6709	40
8.8004	20					11.7059	10
8.8074	60					11.7129	40
8.8144	10					11.7199	30
8.8214	50					11.7269	10
8.8284	70					11.7549	10
8.8354	20					11.8459	20
8.8424	30					11.8529	10
8.8564	20					11.8809	10
8.8634	10					11.8879	10
8.8704	50					11.8949	40
8.8774	10					11.9369	20
8.8844	30					11.9719	10
8.8914	10					12.0979	20
8.8984	30					12.1679	10
8.9054	60					12.1749	10
8.9124	10					12.1819	10
8.9264	50					12.238	30
8.9474	30					12.315	10
8.9544	70					12.357	10
8.9614	10					12.364	20
8.9684	30					12.399	10
8.9754	70					12.406	20
8.9824	30					12.427	30
8.9895	30					12.448	20
8.9965	60					12.49	10
9.0105	10					12.497	10
9.0175	30					12.532	10
9.0245	30					12.553	10
9.0315	10					12.609	20
9.0385	20					12.644	30
9.0455	40					12.658	30
9.0595	50					12.7281	10
9.0665	20					12.7491	10
9.0735	20					12.7701	10
9.0805	40					12.8401	90
9.1015	20					12.8471	10
9.1085	10					12.8611	20
9.1155	50					12.9451	30
9.1225	20					13.0151	10
9.1295	30					13.0291	40
9.1505	30					13.1131	10
9.1575	30					13.1551	10
9.1645	120					13.1761	10
9.1785	10					13.1901	20
9.1855	10					13.1971	30
9.1925	60					13.2181	20
9.2065	90					13.2251	10
9.2275	90					13.2601	60
9.2415	40					13.2951	40
9.2485	30					13.3021	20
9.2555	20					13.4772	20
9.2625	20					13.5822	40
9.2695	10					13.5962	20
9.2765	10					13.6382	10
9.2835	10					13.6872	20
9.2975	20					13.6942	10
9.3045	10					13.7362	10
9.3115	70					13.7572	30
9.3185	50					13.7992	60
9.3255	10					13.8062	10
9.3325	20					13.8202	30
9.3465	90					13.8622	30
9.3535	40					13.8832	20
9.3605	30					13.8902	10
9.3675	30					13.9322	30
9.3745	20
9.3815	30
9.3885	20
9.3955	70
9.4025	20
9.4235	20
9.4375	20
9.4445	30
9.4515	50
9.4585	50
9.4655	10
9.4725	10
9.4865	10
9.4935	30
9.5005	40
9.5075	20
9.5215	40
9.5285	30
9.5355	20
9.5425	30
9.5495	50
9.5565	80
9.5705	30
9.5775	40
9.5845	70
9.5915	70
9.5985	30
9.6055	40
9.6195	60
9.6265	10
9.6335	10
9.6545	110
9.6615	20
9.6685	40
9.6756	50
9.6826	30
9.6896	20
9.7036	10
9.7106	20
9.7176	30
9.7316	20
9.7386	20
9.7526	50
9.7736	20
9.7806	10
9.7876	90
9.7946	20
9.8016	10
9.8156	50
9.8226	90
9.8296	40
9.8436	50
9.8506	20
9.8576	40
9.8646	20
9.8716	70
9.8786	50
9.9066	40
9.9136	30
9.9206	20
9.9276	50
9.9416	50
9.9486	50
9.9556	20
9.9626	20
9.9696	10
9.9766	40
9.9836	60
9.9906	70
9.9976	30
10.0046	40
10.0116	10
10.0186	80
10.0256	50
10.0326	30
10.0396	50
10.0466	60
10.0536	60
10.0606	40
10.0676	20
10.0816	80
10.0886	120
10.0956	20
10.1026	20
10.1096	40
10.1166	40
10.1236	60
10.1306	30
10.1446	20
10.1516	100
10.1586	80
10.1656	100
10.1796	60
10.1866	70
10.1936	150
10.2076	40
10.2146	70
10.2216	120
10.2286	90
10.2357	50
10.2427	70
10.2497	20
10.2566	100
10.2636	30
10.2706	70
10.2776	130
10.2846	50
10.2916	40
10.2986	50
10.3056	90
10.3126	40
10.3196	100
10.3266	60
10.3336	40
10.3407	60
10.3477	60
10.3547	40
10.3617	40
10.3687	50
10.3757	50
10.3827	70
10.3897	30
10.3967	20
10.4037	20
10.4107	20
10.4177	100
10.4317	30
10.4457	40
10.4667	10
10.4947	20
10.5017	40
10.5087	70
10.5157	30
10.5227	10
10.5367	20
10.5647	30
10.5927	10
10.6067	20
10.6907	30
10.7327	20
10.7677	40
10.7747	50
10.7957	30
10.8027	170
10.8097	260
10.8167	280
10.8237	260
10.8307	130
10.8377	110
10.8447	80
10.8517	30
10.8588	60
10.8658	20
10.8728	10
10.8798	10
10.8868	70
10.8938	10
10.9008	50
10.9078	20
10.9148	60
10.9358	40
10.9638	30
10.9848	40
10.9918	30
10.9988	20
11.0548	30
11.0618	30
11.0688	40
11.0758	20
11.0828	100
11.0898	10
11.0968	50
11.1108	10
11.1178	50
11.1248	10
11.1388	30
11.1598	70
11.1738	40
11.2018	30
11.2088	30
11.2158	30
11.2228	20
11.2578	20
11.2718	40
11.3418	20
11.3628	20
11.3698	20
11.3768	20
11.3908	30
11.4048	10
11.4118	20
11.4328	20
11.4398	40
11.4678	10
11.4748	20
11.5239	10
11.5309	40
11.5379	20
11.5519	20
11.5659	20
11.5939	20
11.6009	20
11.6079	20
11.6149	10
11.6289	30
11.6359	60
11.6569	10
11.6639	20
11.6779	10
11.6919	20
11.7479	10
11.7549	20
11.7689	10
11.7759	10
11.7829	30
11.8039	20
11.8669	30
11.8809	40
11.9089	10
11.9299	20
11.9439	30
11.9579	30
11.9719	50
11.9789	10
12.0139	10
12.0559	40
12.0699	30
12.0769	30
12.0979	90
12.1049	90
12.1469	60
12.217	20
12.224	10
12.245	20
12.259	40
12.266	20
12.273	10
12.287	20
12.301	10
12.315	30
12.329	30
12.343	40
12.378	20
12.42	10
12.462	10
12.476	20
12.504	40
12.511	20
12.518	30
12.532	50
12.574	10
12.602	10
12.616	40
12.665	20
12.7	10
12.714	40
12.7561	30
12.7701	30
12.791	20
12.826	30
12.8401	40
12.8821	10
12.9871	10
13.0431	30
13.0571	20
13.0851	10
13.1061	30
13.1411	10
13.1481	10
13.1551	20
13.1621	10
13.2111	10
13.2461	10
13.2601	10
13.2811	10
13.3021	40
13.3371	40
13.3581	20
13.3862	20
13.4212	10
13.4562	20
13.5262	20
13.5752	20
13.6592	20
13.6662	10
13.6802	20
13.6872	40
13.7222	20
13.7292	20
13.7432	30
13.7572	40
13.7922	20
13.7992	20
13.8062	60
13.8132	80
13.8272	10
13.8762	30
13.8902	20
13.8972	10
13.9112	10
13.9322	20
13.9602	10
13.9882	10

## Sheet: E
WT apo		WT + ATP		R44K/E126Q/E179Q + ATP
ADP	ATP	ADP	ATP	ADP	ATP
Nucleotide concentration [nM]	Nucleotide concentration [nM]	Nucleotide concentration [nM]	Nucleotide concentration [nM]	Nucleotide concentration [nM]	Nucleotide concentration [nM]
<10	<10	52	155	17	82
