# Supplementary material for: Structural plasticity of bacterial ESCRT-III protein PspA in higher-order assemblies
Source: Nat Struct Mol Biol. 2024 Aug 16;32(1):23–34. doi: 10.1038/s41594-024-01359-7 (PMC11746142; doi:10.1038/s41594-024-01359-7)
Supplement: Supplementary file 11 — Statistical Source Data. [file 41594_2024_1359_MOESM11_ESM.xlsx]

## Sheet: C
ctrl ure	PspA	PspA + ATP
Enclosure distance [Å]	Enclosure distance [Å]	Enclosure distance [Å]
64.5368	0	64.5368
72.0694	59.397	0
122.25	0	66.0379
70	56	105
69.2965	66.4078	46.9574
91	66.0379	62.6099
73.0821	57.7235	68.942
78.2624	59.397	60.2163
75.3923	68.942	68.942
77	68.942	49
106.621	70	50.4777
75.3923	71.3863	62.6099
97.4987	71.3863	64.5368
89.6437	64.5368	7
113.952	62.6099	78.2624
101.922	64.5368	62.6099
74.411	63	35
81.9329	64.5368	63
78.2624	63	64.5368
66.4078	64.5368	62.6099
117.341	66.0379	68.942
109.344	63	188.481
106.621	71.3863	62.6099
188.09	69.2965	131.518
100.225	7	100.225
100.225	62.6099	64.5368
68.942	63.3877	66.0379
71.3863	70	64.5368
66.0379	66.4078	7
106.621	66.4078	66.0379
66.4078	68.942	62.6099
84.2912	62.6099	68.942
71.3863	59.808	21
73.0821	64.5368	56.4358
161.608	64.5368	81.6333
140.872	70	64.5368
95.2103	66.0379	59.808
50.9608	71.3863	62.6099
100.225	63	62.6099
110.68	70	28
68.942	75.3923	70
68.942	62.6099	28
99.4887	56	59.397
73.0821	70	79.8123
64.5368	0	63
68.942	66.4078	64.5368
70.3491	63.3877	59.808
78.2624	64.5368	49
97.4987	64.5368	63
74.411	70.3491	62.6099
70.3491	66.0379	53.3104
68.942	64.5368	91
78.2624	66.4078	66.0379
84	56	62.6099
71.3863	62.6099	59.808
104.062	84	62.6099
84	29.6985	68.942
77.3175	62.6099	59.397
77.3175	56	68.942
104.062	71.3863	0
68.942	66.4078	91.2688
68.942	59.808	0
166.976	71.3863	56.4358
75.3923	68.942	62.6099
74.411	63	134.466
104.062	57.7235	107.079
68.942	56	56.4358
66.0379	56.4358	56
73.0821	66.0379	64.5368
91	66.0379	62.6099
101.922	56.4358	64.5368
87.7097	0	66.0379
97.2471	70	62.6099
98.995	64.5368	59.808
77.3175	64.5368	54.6718
75.3923	62.6099	64.5368
98.995	59.808	68.942
64.5368	63	66.0379
70	66.0379	84.2912
98.995	64.5368	62.6099
72.0694	70.3491	63
100.225	64.5368	73.0821
63	66.0379	66.4078
68.942	88.5438	56
71.3863	68.942	56
119.616	78.2624	62.6099
89.0954	73.0821	63.3877
81.6333	64.5368	112.872
95.2103	68.942	64.5368
73.0821	71.3863	62.6099
78.2624	64.5368	56.4358
66.4078	64.5368	60.2163
242.992	62.6099	63
77	59.808	0
70.3491	63.3877	42
106.621	64.5368	62.6099
63.3877	68.942	227.903
71.3863	50.9608	79.196
62.6099	66.4078	64.5368
70	56	117.341
75.3923	75.3923	59.397
100.225	68.942	59.397
188.481	50.9608	64.5368
70	86.5852	7
78.2624	66.0379	59.808
68.942	73.0821	68.942
84	62.6099	73.0821
70	233.006	0
84.2912	73.0821	54.6718
73.0821	64.5368	66.0379
74.411	68.942	70.3491
64.5368	72.0694	66.4078
109.344	54.6718	60.2163
123.843	64.5368	64.5368
84.2912	66.4078	53.3104
73.0821	62.6099	0
63	91	59.397
105	68.942	49
66.0379	62.6099	66.0379
63	66.0379	57.7235
81.9329	66.4078	37.6962
78.2624	64.5368	56.4358
66.4078	66.0379	88.5438
68.942	0	62.6099
64.5368	71.3863	0
68.942	63.3877	42
63	66.4078	70
93.9149	62.6099	68.942
64.5368	68.942	59.808
97.2471	59.808	49
60.2163	63	155.425
68.942	66.0379	50.9608
133.735	72.0694	62.6099
103.354	63	66.4078
93.3916	66.0379	91.2688
98	62.6099	64.5368
84.2912	59.397	63.3877
105	75.3923	53.3104
66.4078	153.522	59.397
72.0694	64.5368	53.3104
100.955	35	59.397
119.206	62.6099	59.808
172.177	64.5368	79.8123
114.809	190.163	70
66.4078	66.0379	56
125.22	68.942	63
70.3491	63	62.6099
91	64.5368	68.942
66.4078	66.4078	0
75.3923	56	57.7235
75.3923	54.6718	64.5368
78.2624	68.942	68.942
79.8123	64.5368	63.3877
91.2688	53.3104	62.6099
137.528	68.942	0
89.0954	66.4078	59.808
75.7166	64.5368	56.4358
71.3863	66.0379	126.194
124.04	57.7235	59.808
86.5852	0	59.397
75.3923	56	68.942
72.0694	77	66.0379
224	66.4078	66.4078
98	42.5793	28
85.4459	0	57.7235
97.2471	0	0
77	59.808	53.3104
105.929	62.6099	119
64.5368	66.0379	53.3104
79.8123	57.7235	66.4078
91	62.6099	64.5368
72.0694	21	66.4078
84.5813	469.574	66.0379
64.5368	57.7235	69.2965
66.0379	60.2163	62.6099
75.3923	282.179	0
78.2624	77	63
81.9329	59.808	56.4358
71.3863	64.5368	71.3863
70	71.3863	0
99.4887	62.6099	70
70.3491	64.5368	66.0379
98.995	59.397	68.942
98.2497	104.062	135.192
94.1754	57.7235	0
70	97.4987	66.0379
81.6333	205.876	0
108.669	218.799	66.4078
73.0821	7	107.079
74.411	63.3877	68.942
66.4078	70	62.6099
71.3863	63	63
93.9149	68.942	62.6099
84	57.7235	7
70.3491	66.0379	66.0379
72.0694	68.942	54.6718
64.5368	66.4078	113.952
71.3863	46.9574
75.7166	63
68.942	56
77	272.371
112.872	66.0379
79.8123	66.4078
97.4987	63
64.5368	62.6099
21	66.4078
62.6099	66.4078
87.7097	66.4078
68.942	66.4078
93.3916	62.6099
70.3491	64.5368
63.3877	0
73.0821	81.9329
172.177	68.942
105.929	74.411
73.0821	66.0379
78.2624	68.942
95.2103	70
70.3491	64.5368
81.6333	70.3491
66.0379	66.4078
68.942	70
89.6437	68.942
78.2624	64.5368
218.687	63
88.5438	66.0379
125.22	68.942
97.4987	66.0379
62.6099	68.942
75.7166	66.4078
68.942	70
87.7097	49
95.2103	64.5368
15.6525	66.0379
62.6099	78.2624
79.8123	68.942
77	64.5368
68.942	62.6099
72.0694	70.3491
100.225	66.0379
100.955	63.3877
57.7235	63
103.354	66.4078
208.83	59.808
72.0694	63
69.2965	0
72.0694	81.6333
75.3923	66.0379
75.3923	62.6099
74.411	69.2965
35	68.942
123.843	63.3877
100.225	63
73.0821	49
81.6333	64.5368
89.0954	84.5813
79.8123	62.6099
66.4078	75.3923
66.4078	66.4078
92.0706	59.808
63.3877	62.6099
78.2624	70
119	66.4078
64.5368	64.5368
77	70
71.3863	63
120.433	68.942
63.3877	59.808
85.4459	62.6099
66.0379	70.3491
77	70
68.942	14
66.0379	200.205
84.2912	63
88.5438	63.3877
127.738	150.296
104.062	62.6099
97.2471	56.4358
75.3923	70.3491
143.628	63
64.5368	63
86.5852	62.6099
182.538	56
91.2688	56
73.0821	42.5793
97.4987	71.3863
78.2624	0
84	62.6099
91	66.4078
70	66.4078
57.7235	68.942
68.942	63
108.669	64.5368
84.2912	74.411
98.2497	60.2163
198.977	63
87.7097	49
79.8123	62.6099
93.3916	59.808
69.2965	62.6099
188.481	42
68.942	66.0379
84.5813	64.5368
77	66.0379
103.354	62.6099
84.2912	60.2163
91	79.8123
98.995	68.942
71.3863	66.0379
131.518	77
64.5368	60.2163
72.0694	84
70.3491	0
66.0379	66.0379
100.225	66.0379
75.3923	56.4358
98	62.6099
87.7097	63
71.3863	59.397
70	21
93.9149	69.2965
75.7166	62.6099
64.5368	74.411
91	68.942
75.3923	64.5368
66.4078	63.3877
75.7166	59.397
68.942	66.0379
88.5438	54.6718
84.2912	68.942
57.7235	66.0379
59.397	81.6333
91	62.6099
110.68	62.6099
101.922	68.942
64.5368	69.2965
68.942	63.3877
112.872	68.942
68.942	74.411
101.922	64.5368
62.6099	56
68.942	57.7235
106.621	64.5368
66.4078	68.942
68.942	56
70.3491	75.3923
74.411	70
70.3491	56.4358
95.2103	44.2719
97.4987	14
89.0954	42
79.8123	64.5368
97.4987	64.5368
79.8123	66.4078
75.3923	70
71.3863	59.808
70.3491	74.411
93.3916	72.0694
84.5813	71.3863
62.6099	64.5368
72.0694	66.0379
78.2624	68.942
103.354	70.3491
73.0821	68.942
128.693	70.3491
66.4078	64.5368
86.5852	62.6099
78.2624	35
157.927	64.5368
72.0694	64.5368
122.25	77
64.5368	70
91	63
78.2624	62.6099
68.942	64.5368
85.1587	64.5368
74.411	63
69.2965	63
101.922	56
122.25	81.6333
78.2624	63
72.0694	57.7235
100.955	68.942
63	68.942
91	66.0379
44.8219	56
113.952	68.942
115.871	64.5368
84	70
120.839	420.583
73.0821	68.942
100.955	63.3877
64.5368	71.3863
63.3877	66.0379
75.3923	64.5368
278.684	62.6099
78.2624	64.5368
77	21
70	7
120.839	56
97.4987	64.5368
64.5368	64.5368
68.942	70
134.466	49
70
64.5368
73.0821
78.2624
66.4078
78.2624
66.0379
78.2624
100.955
68.942
77
70.3491
68.942
72.0694
63.3877
124.631
73.0821
98.995
74.411
62.6099
107.079
78.2624
142.773
86.5852
74.411
77
106.85
105.929
89.6437
100.225
68.942
64.5368
66.0379
62.6099
99.4887
98.995
70.3491

## Sheet: D
ctrl ure		PspA		PspA + ATP
Perimeter [nm]	Enclosure distance [Å]	Perimeter [nm]	Enclosure distance [Å]	Perimeter [nm]	Enclosure distance [Å]
		1536.36		1225.67
659.286		1341.07		508.392
2570.83		1324.66	0	1806.75
590.985		1809.16		1165.57
1227.37		1753.16		2189.85
1018.77		2421.64		1437.37
609.085		1164.57		2407.64
660.985		2035.85		1539.76
528.482		1052.57		1657.56
644.583		1542.16	59.397	1878.45
482.09		1163.87	0	1795.86
547.286		1617.96		1257.77
523.387		1448.96		1289.17
1341.07		1999.65		1502.56
948.774		1064.17		596.784
891.075		1783.56		1002.37
1316.17		1528.16		1669.86
658.583		1542.16		1243.07
475.588		2523.03		724.482
551.387		1512.46		548.985
2808.13		1038.57	56	1968.25
1256.07		1908.15		1233.87
501.889		2003.75	66.4078	928.975
748.382		1538.06		1366.66
745.98		1038.57	66.0379	2678.03
1110.27		2078.84		2190.84	64.5368
646.281		859.678		1639.46
805.377		1589.96	57.7235	948.774	0
449.99		1971.65		1356.76
463.99		652.784		2228.74
1466.36	64.5368	1820.75		2111.65
956.975		1428.46		1602.26	66.0379
628.181		961.075	59.397	973.377
1468.76	72.0694	1313.07		1763.06
899.276		1275.17		1559.56
1022.87		978.472		787.98	105
2109.25		403.889		1176.17
623.085		1874.35		455.085
460.884		1341.07	68.942	1104.47
483.789		1464.66		1172.07
468.09		961.075		800.985
459.889		961.075		1329.47
499.487		1617.96		1800.95
1158.07		1397.07		535.688
618.985		917.377		1104.47
1761.36	122.25	1259.47		1502.56
785.578		2766.13		1315.47
2702.63	70	1201.77		1227.37
1888.35		1464.66		1009.87
599.186		1842.25		3250.91
938.874		1318.86	68.942	1834.75
459.889		1639.46		1303.87	46.9574
965.176		1106.17	70	519.99
1042.67		1118.47		755.176
1190.17		1629.56		919.075
602.583		1076.47		881.879
758.281		1448.96		3412.41
1012.27		1551.36		2190.84
797.176		2258.44		1711.16	62.6099
1454.76	69.2965	1004.77	71.3863	1734.06
925.578		2366.34		1220.57
1088.07		1279.97		2131.45
426.09		1418.56		1098.67
1162.17		1857.95		1275.17
933.075		2115.04		1571.86
535.688		1585.86	71.3863	1116.07
517.588		1585.86		1619.66
2258.44		2429.84		1205.87
507.688		1589.96		1575.96
2718.33		2096.94		2110.65
997.276		1058.37	64.5368	1852.85
536.683		1602.26	62.6099	1283.37
722.08		1408.66		1291.57
1313.07		2696.13		687.578
843.276		2194.94	64.5368	1667.46
585.186		1452.36		1216.47
501.889		1243.77		3139.62
948.774		1096.27		1191.17
646.281		2127.35		787.98
1233.87		1631.96	63	1870.95
951.176		2230.44		1107.87
1024.57		2124.94		803.678
513.487		1830.65		1661.66
1000.67		1341.07	64.5368	1478.37
1446.56	91	740.181		1906.45
725.477		2085.35		2079.55
473.889		1689.66		1377.27
629.879		1209.97	63	2335.94
1360.86		1050.17		1205.17
1344.46		1096.27		1777.06
755.879		525.085		1600.56
640.482		2324.34		1090.47
1655.86		1508.36		1716.95	68.942
515.186		1003.08	64.5368	1271.77
651.085		620.683		1480.36
699.879		682.482		1363.27
1130.07		844.975		2192.54
501.889		2391.94		1661.66	60.2163
1291.57		1882.55	66.0379	656.884
513.487		1466.36	63	1730.95
497.789		1993.85		1201.77	68.942
815.98		1940.25		1281.67
493.688		1390.56	71.3863	1373.17
742.583		1483.76		1878.45
774.683		855.578		1174.47
1064.17		1679.76		1886.65
939.578		941.276	69.2965	1251.27
656.181		1988.05		1392.96	49
587.588		1450.66		1880.85
519.286		973.377	7	2300.44
1227.37	73.0821	1805.06		1036.17
699.879		1303.17	62.6099	995.578
800.281		1197.67		2152.94
1369.77	78.2624	1229.07		1663.36	50.4777
759.98		3010.22		1026.97
877.075		610.784		2086.05
1965.85		1411.07		867.879
1038.57		1140.67		1479.37
515.889		1689.66		1932.05
1307.27	75.3923	1969.95		2183.35
680.784		1462.26	63.3877	1707.06
1380.66		2960.72		963.477
1960.05		2441.44	70	1209.27
1416.86		2419.94		1301.47
1078.17		1528.16		1267.67
1574.26		1176.17		1394.66
1633.66	77	1870.25		1806.05
956.975		1359.17	66.4078	589.286
1084.67		2194.94		551.387
811.879	106.621	1691.36	66.4078	2593.03
823.477		2819.73		2077.85	62.6099
861.377		2290.54	68.942	1676.65
952.874		1024.57		1614.85
1834.75		956.975		2100.34
787.98		2296.34		2840.23
1715.26	75.3923	1098.67		1420.96
1257.77		1468.76		1061.48
562.985		1235.57		505.286
750.784		1975.75		1279.27
1300.47		1492.66	62.6099	2572.53
966.874		1464.66		473.889
1629.56		941.276	59.808	1612.16
3122.22		1673.26		2839.53
444.191		1183.67	64.5368	1420.96
658.583	97.4987	1874.35		679.377
969.276		1227.37		1311.37
1327.07		1209.97		1247.87
1709.46		646.281		1828.95
568.784		3488.21		1580.06
662.683		1681.46		1892.45
797.879		557.186		1458.16
1011.28		509.387		1868.55
1034.47		1902.35		2099.35
435.99		2059.04		1373.87
531.588		473.186		838.181
724.482		1235.57		1833.06
545.588		734.382	64.5368	1693.76
507.688		1955.95		1447.27
704.683		1628.85		1549.66
545.588		1102.07	70	1391.27
849.779		1506.66		2166.94
1044.37		658.583		726.884
2189.15		1681.46		1046.77
1070.67		2262.54		1744.95
1086.37		1374.86		2152.94
795.477		2115.04		1738.16
952.874		1608.06	66.0379	2246.84
440.09		2397.74		1743.26	64.5368
1289.87		1857.95	71.3863	1781.86
793.779		1912.25		965.176
1462.26	89.6437	1458.86		1481.07
714.583		1452.36		728.583
917.377		1108.57		2026.94
1239.67		1108.57		2293.94
838.181		1687.26		1066.57	7
1353.37		2147.15		1607.07
2759.63		1106.17		1197.67
559.588		1189.47	63	1295.67
1042.67		1621.36	70	1692.06
1997.95		1323.67		494.392
402.191		1922.85		698.181
1721.76		1321.27	75.3923	2131.45
1271.07		1961.75		1533.96	78.2624
638.784		2447.24		1784.55
2715.93		1476.26	62.6099	1265.27
496.09		1229.77		1373.17
1087.08		862.08		2193.25
1450.66		1681.46		2486.83
574.583		1430.86		773.98
1114.37		1383.07		1233.87
2620.33	113.952	2873.33		1561.96
722.08		1886.65		2002.05	62.6099
2358.14		1702.95		1325.37
2234.54		2063.85		1293.97
1482.76		748.382		1440.06
1506.66	101.922	768.181		1793.46
709.779		1466.36		1819.06
708.784		1153.97		1603.96
1148.17		1701.26		761.678
1384.76	74.411	1658.26		1172.07
803.678		1969.95		1955.95
919.075		1134.17		2206.54
410.392		913.276		1293.27
1496.06		1398.76		1697.86
628.884		3133.82		1122.57
998.975		1767.16		2044.75
526.784		1374.86		1374.86
827.578		897.578	56	1352.37
606.683		1235.57	70	1721.06	35
962.774		1510.06		2235.95
714.583		1852.15	0	1520.66
1060.77		2334.24		1793.46
753.477		1090.47		1564.36
590.985		2431.54		1148.17
412.09		1114.37		887.678
1395.37		1681.46		1729.26
656.181		1177.87	66.4078	1893.16
799.578		672.583		2447.24
996.573		879.477		607.387
1153.97		1537.07		2169.35
674.281		1078.17		1369.07
733.678		1523.07		1665.76	63
708.784		1726.85		1904.05
1263.57		2133.15		1434.96	64.5368
835.779		1633.66	63.3877	1331.17
1188.47		1070.67		2218.84
412.09		1679.06		1744.95
602.583		2035.85		1721.76	62.6099
497.789		1436.66		1276.86
459.889		2268.34		591.98
1665.76		1232.87		1444.86
782.181		1717.66		1721.06
849.075		2785.93		2523.03
783.879	81.9329	1076.47		1912.25
910.874		2461.24		4391.59
724.482		2469.44		3866.5	68.942
1451.37		1983.95	64.5368	956.975	188.481
2682.83		1904.05		2101.75
989.075		2031.75		1356.76
984.975		1436.66		1617.96	62.6099
666.784		1494.36		1580.76
961.075		986.673	64.5368	1253.67
507.688		2071.35		1187.07
840.874		1613.86		1132.47
660.985		1858.65		1844.65
1697.16		1313.07	70.3491	1936.85
1454.76		2296.34		1237.97
772.281		2304.54		1699.56
626.482		1848.75		2977.13
1355.07		1739.16		1682.16
618.985		706.382		1381.37
2610.43		1784.55		1176.17
684.181		578.683		1882.55
493.688		2148.84		2658.93
2007.85		1643.56	66.0379	1658.26	131.518
497.789		1606.36		1134.17
1082.27		455.789		1659.26
1271.07		688.281		2445.54
2552.73		1580.06		1659.26
1036.87		1349.27		1677.36
468.09		881.176		1603.96
726.884		829.98	64.5368	2222.24
871.276		1438.36		1464.66
535.688		1707.06		768.181
469.789		1181.97	66.4078	1994.55
1858.65	78.2624	825.879		1820.75
1245.47		1016.37	56	945.377	100.225
699.879		1480.36		2133.15
829.98		2016.05		2443.14
2725.83	66.4078	1784.55		1556.16
1890.75		1293.27	62.6099	1261.87
1595.76		2785.93		2198.34
1204.17		2180.94	84	1026.97
839.879		2133.15		1799.96
1514.16		1902.35		2447.94
1215.77		1031.08		1100.37
1960.05		2634.33		2663.03
416.191		982.573		2006.15	64.5368
2650.03		3353.72		2485.84
1743.26		947.075		1954.25	66.0379
966.874		1492.66		673.286
575.286		3522.01		1620.36
933.075		2278.24		1492.66
1229.77		965.176		1116.07
431.889		945.377		3100.02
626.482		1926.25		1846.35
853.879		1727.56		1377.97
2419.94		1383.07	29.6985	1695.46
1233.87		1840.55		1102.07
1562.66	117.341	1426.76	62.6099	1200.07	64.5368
1520.66		2584.83		617.286	7
1034.47		1360.86		1732.65
585.186		2883.23		1100.37
1237.97		1263.57		1187.77
784.583		1695.46		1542.16
1554.46		1207.57	56	808.482
1350.96	109.344	2513.14		1311.37
459.889		1946.05	71.3863	1612.16
835.779		1872.65		3329.12
1580.06		1364.96	66.4078	2809.83	66.0379
1723.46		1369.07		684.884
887.678		1723.46		449.99
764.08		2137.25		961.075
1106.17		1635.36	59.808	955.276
530.884		1882.55		1406.26
677.678		2172.74		1560.26
1329.47		1625.46	71.3863	1426.76
479.688		1683.86		1644.96
652.784		1142.37	68.942	2531.24
780.482		1102.77		1011.28
497.789		1758.95		1862.05
1619.66		2457.84		570.191
1068.97		1960.05	63	1279.27
547.286		1108.57		1269.37
2429.84		621.387		1812.55
1384.76		2532.93		1341.07
989.075	106.621	1071.67		1876.05
569.487	188.09	2093.55		1834.75
571.186		1619.66	57.7235	938.874
1080.57		2320.24		1854.55
857.276		1826.55	56	1176.17
745.98		1311.37		1251.97
2053.95		820.08	56.4358	586.181
984.975		1786.95		1159.07
2666.43		1275.17	66.0379	1012.97
867.176		1754.85		1149.87
1480.36	100.225	1259.47	66.0379	3203.82
702.281		1552.06		1533.96
1243.77	100.225	1078.17	56.4358	1525.76
497.085		715.578	0	1594.06
1144.07		1219.87		2380.34
813.578		1955.95		2101.04
513.487		1922.85		1595.76	62.6099
757.578		1402.86	70	1504.96
638.784		1502.56		2748.03
1235.57		1654.16		2228.74	68.942
1167.97		1106.17		1663.36
1018.77		1550.36		1566.06
1307.27		1406.96		1096.97	21
1355.07	68.942	2334.24		1287.47
827.578		1830.65	64.5368	1093.87
1114.37		1621.36		634.683
444.191		1215.77		1024.57
905.075		1138.27	64.5368	2151.25
1011.28		980.874		914.975
1377.27		3247.52		1627.86
1094.57		519.286		1478.66
680.784		2363.94		1735.06
975.075		1864.45	62.6099	1227.37	56.4358
712.884		961.075		2692.03
507.688		1695.46		1767.16
1235.57		1730.95		1245.47
2147.15		1253.67	59.808	638.08
1623.76		1488.56		1341.77
1076.47		1020.47	63	1257.77
454.09		871.98		2352.34
520.985		1820.75		1432.56	81.6333
885.276		1303.17	66.0379	1771.26
632.985		1709.46		1723.46
658.583		935.477		1955.95
1138.27		2454.73		2109.25
588.583		1688.95		1603.96	64.5368
440.09		1774.65		1636.06
1249.57		1739.16		1242.07
660.281		1561.96		472.894
633.98		1223.27	64.5368	1369.07
926.573		3368.71		1154.67
941.98		2827.93	70.3491	1107.87
1287.47		1800.95		1301.47
511.789		2013.65		1518.26
1283.37		1905.75		1022.87	59.808
1444.86	71.3863	1397.07	64.5368	1050.17
903.377		1339.37		2273.15
489.588		2330.14		2147.15
989.075		1824.85	66.0379	1400.17
698.884		2742.23		2572.53
863.075		1957.65	88.5438	1104.47
493.688		2408.34		1669.86
2192.54		1968.25		2157.75
882.874		1024.57	68.942	1420.96
1110.27		1844.65		1210.96
923.176		2349.94		1781.16
827.578		1767.16	78.2624	482.09
479.688		1699.56		2479.34
982.281		1936.15		2428.14
534.985		1366.66	73.0821	445.186
722.08		1420.96		794.482
1422.66		923.176	64.5368	1532.26
491.286		2686.23		2414.84
600.884		2180.94	68.942	1852.85
602.583		797.879		1677.36
843.98		1898.25		2009.55
796.181		1373.17	71.3863	2495.03
2579.03	66.0379	2155.64		1088.77
2055.65		817.678		1167.97
416.191		2284.04		1605.66
789.678		1796.85	64.5368	1749.06
455.789		1551.07		1594.06
1322.96	106.621	2569.14		1568.46
476.291		1812.55		1613.86
803.678		1297.37	64.5368	1208.27
454.09		2182.64		1828.25
497.789		1699.56	62.6099	1277.57
2545.24	66.4078	1753.16		1633.66
2041.65		1452.36		1647.66
2690.33	84.2912	976.774	59.808	1552.06
2021.85		2823.13		2138.94
445.889		945.377		1529.86
2053.95		648.683		1058.37	62.6099
833.377		1505.96		1132.47
1349.27		996.573	63.3877	2009.55
1028.67		1589.96		1496.06	62.6099
671.879		1718.65		1570.16
1450.66	71.3863	2007.85		480.392
887.678		1496.06	64.5368	2531.24
1814.95		1780.45		1286.76
2535.34		1993.85		1255.37
3006.82		1486.16	68.942	1436.66
2312.04	73.0821	772.281		1645.26
1740.85	161.608	1241.37		1546.26
1585.16		1144.07		967.578
1036.87		638.784		1440.76
1979.85	140.872	835.779	50.9608	1709.46	28
680.784		1293.27		2172.74
786.281		1763.06		2024.25
1311.37		1253.67	66.4078	1908.15
1906.45		2151.25		1383.07
745.98		1679.76	56	1665.06
485.487		1355.07		2748.03
1321.27		2272.44		1421.96
694.08		1926.25		2200.74	70
1364.96		1366.66	75.3923	961.075
440.09		1637.76		2087.75
1768.85		1301.47		2059.75
847.377		1269.37		1299.07
518.583		1552.76		1301.47
941.276		1054.27		1218.17
491.99		2029.35		615.879
410.392		1561.96		1061.07
783.879		1042.67	68.942	1876.75
1826.55		1800.95		1514.16	28
1083.97		1289.17	50.9608	2017.04
1209.97	95.2103	1068.97		1309.67
1076.47		1781.16		1167.27
907.477		1938.84		558.181
1036.87		2173.45		543.186
1518.26		835.779		948.774
1844.65		1609.76		1492.66
1486.16		1488.56		1922.15
440.09		1412.47		1594.06
609.085		1418.56		1830.65
582.784		669.186		1945.35
891.075		2461.24		1167.97
672.583		1983.95		1918.05
841.578		1712.85		1440.76	59.397
420.291		1796.85	86.5852	2002.05
412.09		1890.05		1090.47	79.8123
513.487		1508.36		2499.14
1149.87		2518.93		1983.95	63
1337.67		2031.75	66.0379	1581.76
1440.76		2027.65		1679.06
1287.47		2570.83		1025.57
455.789		2630.93		1676.65
2498.14		2011.95	73.0821	1329.47
1293.27		1265.97	62.6099	1944.35
796.181		1261.87		1933.75
1211.67		2728.23		2210.64
1201.77		967.578	233.006	1232.17	64.5368
2491.64		479.688		1108.57
1494.36		828.281		2214.74
1064.87		2228.74		1721.06	59.808
507.688		1940.25		2108.25
483.789		1373.17	73.0821	787.98
644.583		1114.37		1235.57
1215.77	50.9608	1623.76		1637.76
666.784		1862.75		1537.36
2590.63		1753.16		2183.35
861.377		1585.86		1169.67	49
766.482		1810.85		1631.96
1481.07		1908.15		1580.06
732.683		1983.95		1102.07	63
511.789		1792.75		1502.56
1542.16		1476.26	64.5368	1000.67	62.6099
1219.87		1574.26		1327.77
861.377		1562.66		5056.67
1350.96		975.075	68.942	1345.17
855.578		3193.92		666.784
443.487		1528.16		1167.97
1235.57		682.482		2009.55
1146.47		718.683		1645.96
2449.64		1327.07		1844.65
763.377	100.225	1022.87		1480.36
1703.66		2011.95		1086.37
710.482		1758.95		1084.67
618.281		1221.57	72.0694	1032.77
640.482		2780.13		1411.07
913.276		1172.07		1083.97
2509.03		2185.04		937.176
676.683		1243.77		1467.07
793.779		2853.53		1208.27
582.784		1731.66		1442.46
1209.97		1677.36		969.276	53.3104
3998.3		1214.07	54.6718	1285.77
1205.87		1116.07		1844.65
471.487		1124.27		939.578	91
792.08		2033.45		1125.97
656.884		1028.67		1785.26
1080.57		1500.16		1434.96
420.291		1000.67	64.5368	1643.56
1317.87		2266.64		1374.86
905.075		1743.26	66.4078	1838.85
714.583		1403.86		927.276
2224.64		1896.55		1082.27
1034.47		1110.27		1860.35
1211.67		2123.25		1806.75
1480.36	110.68	2584.83		1848.75
545.588		1655.86	62.6099	1311.37
1470.46	68.942	1876.75	91	1160.47
927.276		2928.62		2145.45
1518.26		1141.67		1650.06	66.0379
1062.47		980.874		1315.47
430.191		1422.66		2173.45
492.985		929.678	68.942	1975.75
674.985		2393.64		1444.86
473.889		2459.54		1186.07
1906.45		1908.15	62.6099	1846.35
1995.55		1955.95	66.0379	1352.66
455.789		730.281		678.382
1369.07		1532.26		1872.65
1436.66	68.942	1014.67	66.4078	1343.47	62.6099
849.075	99.4887	1422.66		1401.17
583.487		1822.45		1387.17
2584.13		1532.26		2272.44
1355.07		1038.57		1798.55	59.808
931.377		1032.77	64.5368	1095.57
938.171		1926.25		1203.47
883.578		2017.75		3603.61
668.482		1498.46	66.0379	3062.82	62.6099
545.588		2196.64		1291.57
473.889		973.377		1026.27
692.382		688.985	0	1364.96
471.487		632.985		1308.96
1566.06		1549.66		1201.77
545.588		2059.75		1156.37
665.085		1238.96		706.382
1358.46		1304.86		2328.44
1112.67		2152.94		1651.76
1297.37		1440.76		2342.44
801.98		1089.77		2274.14
459.889		2185.04		1816.65	68.942
762.382		517.588		1420.26
515.889		1814.95		1174.47	59.397
1038.57		1412.76		1687.96
1615.56		1404.56		1327.07
1369.07		875.377	71.3863	1652.46
660.281		919.075	63.3877	1124.27	68.942
521.688		616.583		1679.76
602.583		1209.97		1247.87
1352.66		2935.13		1508.36
748.382	73.0821	2684.53		1866.85
758.281		1273.47		1462.96	0
665.085		820.08		1659.26
881.176		1733.36		1010.57
716.281		1241.37	66.4078	1268.66
682.482		1280.96		1661.66
1110.27		517.588		1978.15
1096.27		1190.17		2101.75
1235.57	64.5368	1751.46		1946.05
738.482		1436.66		1843.66
742.583		1552.76		855.578
1154.67		2033.45		1176.17
1069.97		1566.06		1083.97
507.688		1806.75		1195.97
666.08		1082.97	62.6099	1321.97
1012.97		1273.47	68.942	2080.54
2067.25		1130.07		1076.47
1167.97		2010.25		951.176
694.784		1516.56	59.808	1602.26
1227.37		1201.77		590.985	91.2688
1086.37		1180.27		1968.25
430.191		1377.27		1750.75
813.578		1588.26		1821.75
1460.56	68.942	1056.67	63	903.377	0
951.176		636.382		1323.67
624.784		511.085		687.578
1933.75		1476.26		1629.56
689.98		1090.47		1707.76
1918.05	70.3491	1524.06		1647.66
1360.86		1173.77		2023.55
1550.36		2099.35		1523.07	56.4358
1426.76		1619.66	66.0379	1496.76
493.688		1293.27		2455.44
1536.36		2194.94		1962.45	62.6099
1066.57		1124.27		1940.25
3121.52		1118.47		708.784	134.466
670.884		1566.06		2577.34
1074.07		1538.06		1566.06
696.482		2538.73		706.382	107.079
477.99		2002.05	72.0694	1135.87
1195.97		2231.15		915.678
1014.67		1504.26		1336.96
1366.66		1666.75		3374.1
1335.27		2129.04		1651.76
1975.75		1422.66		2135.55
885.276		3105.82		1496.76
959.377		1673.26		2805.73
1076.47		2085.35		1350.96
702.281		1514.16		1183.67
979.176		1599.86	63	1665.76
561.286		1277.57		1340.07
1468.76		614.884		1786.25
1217.47		1422.66		1084.67	56.4358
1275.87		1627.86		1352.66
871.276		909.176	66.0379	1048.47
907.477		1130.07	62.6099	2403.54
966.874		1633.66		1786.95	56
899.276		1491.96		2298.04
1345.17		1016.37	59.397	1739.16
865.477		965.176		1735.76
475.588		626.482		769.879
3098.61		1619.66		1098.67
1446.56		1782.85		1922.15
1774.65		2113.35		1528.16
929.678		1932.75		1633.66
1134.17		1363.27	75.3923	1100.37
469.789		1504.26		2227.04
511.789		1575.96		2117.45
1542.16	78.2624	3022.52		1737.46	64.5368
951.176		720.382	153.522	1222.27
559.588		1327.77		2605.34
1547.96		1560.26		1193.57
1557.86	97.4987	1595.76		1584.16
753.477		1209.27		1434.26
559.588		1104.47	64.5368	1916.35
1744.95		560.583		2103.45
1769.56		1108.57	35	1635.36	62.6099
599.186		1584.16		1612.16
656.884		1940.25		2222.24
1261.87		1435.96		1283.37
575.286		724.482		1301.47
806.08		1331.17		890.08
844.683		1422.66		1404.56
845.678		1570.16		1763.76
1412.76		2276.54		1654.16
2101.75		1098.67		2008.55
820.08		1474.56		1617.96
1052.57		2355.74		1988.05
1800.95		2017.75		3529.51
2290.54		994.874	62.6099	1954.25
696.482		2106.84		1995.55
908.472		1605.66	64.5368	1490.26	64.5368
571.186		3171.72		1494.36
718.683		740.181		2129.04
1015.38		740.181	190.163	1588.26	66.0379
652.08		1661.66		2353.34
938.874		1729.26		1378.96
2320.24	74.411	1988.05		2221.54
1735.06		1498.46	66.0379	1345.17
603.286		2115.04		2138.94
548.985		1594.06	68.942	1661.66	62.6099
2172.74		1424.36		1629.56
934.774		1327.07		1158.07	59.808
1072.37		2047.45		1920.45
1042.67		1547.96	63	2992.82
616.583		1164.57		2306.24
1108.57		1333.57		1848.75
799.578		855.578	64.5368	1146.47
1194.27		1523.07		1464.66
1446.56	70.3491	1637.76		1663.36
834.08		1108.57	66.4078	2194.24
618.985		1158.07		1104.47
1763.06	68.942	1850.45		2020.15
1186.07		748.382		955.276
2604.63		2048.15		1647.66
2003.75	78.2624	1547.96	56	2926.92
1398.76		1373.17		647.276
1575.96	84	1432.56		1685.56
913.276		1589.96		1440.06
670.884		943.678	54.6718	1380.66
3123.92		2085.35		1410.36
473.889		1589.96	68.942	973.377	54.6718
1850.45		980.874		1711.86
505.99		1675.66		1464.66
990.774		1412.76		1554.46
920.774		893.477	64.5368	1275.17
724.482		682.482		1239.67
1468.76	71.3863	634.683		1932.05
937.176		1969.95		1848.75
463.99		1464.66	53.3104	1785.26
1655.16		1779.46		564.683
656.884		648.683		1777.76
507.688		897.578		1872.65
1753.16		710.482		772.281
2640.83		1436.66		2143.75
656.884		879.477	68.942	1088.07
1510.06		2479.34		1869.26
521.688		1971.65	66.4078	2006.15
656.884		1575.96		1587.56
913.276		2435.64		1237.27
734.382		1359.17		1922.15
1072.37		1712.85		1723.46
1874.35	104.062	965.176		1404.56	64.5368
1110.27		2974.02		2310.34
801.98		975.779		2110.94
505.99		1669.16		1599.86	68.942
893.477		1177.87	64.5368	2116.74
702.281		1652.75		976.774
2115.04		1291.57		1550.36
1299.07		3371.12		1269.37
1580.06	84	2109.25		1546.26
923.176		1255.37		1229.77
969.276		1613.86	66.0379	2583.14
758.281		2105.15		2071.35	66.0379
509.387		1713.56		835.779
674.281		911.578		2180.94
496.09		1504.26		1056.67
684.884		1183.67		2210.64
656.181		2555.14		2025.95
527.487		2063.85	57.7235	1557.86	84.2912
1138.27		2383.74		1810.85
785.578		2560.93		1504.26	62.6099
845.678		972.673		634.683
2264.94		1592.36		557.186
1708.75		881.879	0	1317.17
1345.17		1268.37		2471.84
477.99		1255.37		1978.15	63
1064.87		1532.26		2061.45
990.774		1657.56	56	1474.56	73.0821
710.482		2151.25		1191.87
841.578		1014.67		1120.17
758.281		680.784		1221.57
2714.23		1504.26		1598.16
720.382		859.678		1392.96
1786.95		1416.86		875.377
1022.87		2296.34		1406.96
982.573		1730.95	77	1100.37	66.4078
487.186		895.176		1478.66
412.09		1086.37		1643.56
873.678		1602.26		1470.46
1434.96		2180.94		2714.23
627.186		1667.46	66.4078	2234.54	56
956.975		1159.77		1443.17
554.784		1350.96	42.5793	1205.87
1201.77		1817.36		2133.15
459.889		1946.05		2371.44
628.884		1080.57	0	1249.57
744.281		1528.86		1874.35	56
1204.17		764.08		2117.45
1765.46		1570.16		1233.17
2206.54		1148.17	0	1138.27
564.683		1788.65		1522.36
754.181		1297.37	59.808	2415.14
649.387		1191.87		1062.47
747.678		1299.77		803.678
539.085		2435.64		1566.06
642.884		1343.47		644.583
2172.74		1191.87		2636.03
725.477		1460.56		1040.97
1540.46		600.884		2168.64
1729.96		2023.55		1689.66	62.6099
595.085		1539.76	62.6099	2041.65
716.281		1588.26		1556.16	63.3877
1287.47		1886.65		1383.07
1408.66		2019.45		883.578
1661.66		1603.96		1307.27
2131.45		1114.37	66.0379	1042.67
726.181	77.3175	1028.67		1788.65
779.779		581.085		1052.57
827.578		1750.75	57.7235	871.276	112.872
1416.86		2288.84		2053.95
2127.35	77.3175	1350.96		1743.26
1519.96	104.062	2320.24		1820.75
531.588		1814.95	62.6099	811.879
690.683		1181.97		1858.65
945.377		1498.46		1507.66
487.889		589.99		1238.67
547.286		1322.26	21	2079.55
2382.04		1808.45		1020.47
1170.37		485.487		4045.4
518.583		2373.84		3536.01	64.5368
497.789		1223.97		2157.04
589.286		2051.55		1422.66
2278.24	68.942	5918.05		1653.46	62.6099
1703.66		2037.55		3239.32
843.276		2492.63		1735.06
768.181		1011.28	469.574	1339.37
807.779		2560.93		1269.37	56.4358
881.176		1763.06		2362.24
849.779		1222.97		928.975
469.789		610.784		2415.84
1336.96		1086.37		1944.35	60.2163
885.276		2218.84		1573.56
2077.85		1701.26	57.7235	1717.66
1311.37		638.784		1798.55
2011.95		1585.16		1488.56
1052.57		2069.65		1521.37
513.487		1615.56	60.2163	1651.76
463.99		1281.67		2340.04
1267.67		1964.15		1834.75	63
451.688		1384.76		1214.07
1141.67		2288.14		516.181
599.186		2083.65		1235.57
548.985		1227.37		2499.84
1619.66		1715.26		2116.74	0
1524.06		1898.25		460.884
923.176		1681.46		797.176
1028.67		2087.75		1833.06
481.387		3304.22		522.683
517.588		1191.87	282.179	1307.27
955.276		1564.36		1026.97
1436.66	68.942	2259.15		2000.35
903.377		1675.66	77	933.779
2513.14		1532.26		2716.22
2728.23		2121.55		1484.46
616.583		1006.47		2129.04
634.683		479.688		1542.16
525.789	166.976	2931.02		1971.65
571.186		1510.76		1416.86
972.673		1547.96		562.985
519.286		1034.47	59.808	1237.97	42
754.181		1898.25		1744.95
416.191		2071.35		2061.45
2099.35		1906.45		7024.51
857.276		787.98		1525.76
1378.96		1364.96	64.5368	1988.05
2479.34		2274.14		1313.77
1683.16		1749.06	71.3863	1440.76
1303.17	75.3923	1430.86		1277.57
666.784		1758.95		1073.08
924.874		1281.67	62.6099	1603.96
2141.35		596.784		1106.17	62.6099
1450.66	74.411	889.377		812.583
853.176		2471.14		1833.06	227.903
523.387		2051.55		2307.94
871.98		2348.24		3810.5
719.678		1802.65		659.99
1353.37		1635.36		1782.85
1209.97		2616.93		1697.16	79.196
1277.57		2127.35	64.5368	2767.83
1456.46		1685.56		1814.95
2602.93		1785.26		1673.26
900.975		1645.26		1678.06
891.075		670.181		1915.36
1253.67		889.377		2089.45
1447.27		1444.16		1582.46	64.5368
859.678		1836.45		2329.15
640.482		1311.37	59.397	2119.15
783.879		1283.37		1303.17
867.879		1515.86		1259.47	117.341
1412.76		1445.86		1444.86
1233.87		2246.84		1208.97
834.08		2232.84		2165.25
440.09		695.779	104.062	1303.17
738.482		1633.66		2065.55
1846.35		1758.95	57.7235	2129.04
548.985		2791.73		1641.86	59.397
469.789		1353.37		1798.55
493.688		2035.85	97.4987	1571.86
737.779		1408.66		2222.94
1622.06	104.062	1450.66		1741.56	59.397
823.477		1940.25		1416.86
1496.06		1617.26		1375.57
1028.67		1906.45		1936.15
885.276		2011.95		2656.53
1247.87	68.942	2507.34		1777.06
718.683		2947.43		1683.16
885.276		1173.07	205.876	2185.04
1096.27		976.774		2344.14
811.879		3201.42		2258.44
1833.06		3271.42		1661.66
2429.84		3395.01		1758.95
3024.92		1834.75	218.799	1120.17
666.784		1036.17	7	1399.76
1460.56		1484.46		2111.65
590.985		1778.75		2326.74
673.286		1275.17		2062.15
650.382		2387.84		2513.14
1251.27		1878.45	63.3877	1683.86	64.5368
1239.67		1484.46		1257.77
817.678		1305.57		2162.84
1311.37		820.08		1701.26	7
569.487		1965.85		1916.35
823.477		1927.95		1436.66	59.808
929.678		1448.26	70	2151.25
855.578		2121.55		1941.95
760.683		1309.67		1193.57
731.98		2475.24		2588.93
467.387		1044.37		1106.17
536.683		2208.94		2762.03
1350.96	66.0379	1719.36	63	2227.04	68.942
837.477		2133.15		615.588
804.382		1621.36	68.942	1214.07
1010.57		2612.83		1908.15
905.075		1346.86		814.281	73.0821
2191.55		891.779	57.7235	1788.65
813.578		1955.95		1880.15	0
2069.65		1436.66	66.0379	2402.83
479.688		1359.17		2214.74
891.075		1947.75		738.482
750.784		1430.16	68.942	1566.06
1321.27		2194.94		2035.85
642.884		1697.16	66.4078	1265.27
853.879		1114.37		2050.84
1042.67		1452.36		1916.35
601.588		2509.03		501.889
1050.17		2017.75	46.9574	460.884
692.382		2646.63		1257.77
535.688		2023.55		2368.04
634.683		1528.16	63	1119.88
797.879		1056.67		1602.26
585.186		2907.83		2180.94
612.482		2068.94		2491.64
634.683		2405.24	56	2421.64
798.583		3955.6		1784.55
527.487		474.884		1542.16
1126.67		714.583		1746.36
1335.27	73.0821	1506.66	272.371	464.985
778.08		2577.34		1106.17
980.874		1405.27		1641.86
1359.17		506.985		496.09
1177.87		1711.16		2262.54
1167.97		1110.97		2293.94
676.683	91	2421.64		1687.26
441.789		2598.83		1454.76
1396.36		1090.47		1321.27
726.181		1631.26		1532.26
1363.27		2169.35		1506.66
1229.77		1080.57	66.0379	1902.35
683.186		1627.86	66.4078	1900.65
1200.07		1667.46		2066.25
873.678		437.688		1253.67
482.09		1374.86		1836.45
1566.06		972.673		2535.34
680.784	101.922	1287.47		928.975
803.678		616.583		2262.54
1383.07		1383.07		2065.55	54.6718
1884.25		1042.67		1709.46
549.688		590.985		1197.67	66.0379
1229.77		1545.56		2368.04
1122.57		1125.97		3824.5
937.176		2019.45		1988.05
1267.67	87.7097	1712.85		1446.56	70.3491
592.683		1542.16	63	2953.23
1028.67		1221.57	62.6099	2421.64	66.4078
853.879		1271.77		1955.95
893.477		750.08	66.4078	1464.66	60.2163
515.889		2168.64		972.673
3220.22		1814.95		1437.37
569.487		852.181		2749.73
769.879		658.583		1838.85
613.186		1321.27	66.4078	687.286
769.879		2608.73		2083.65
459.889		1350.96		887.678
970.975		1988.05		1288.17
686.583		1490.26	66.4078	1631.26
584.482		2238.64		2276.54
1028.67		1727.56	66.4078	1143.08
647.98		2051.55		1547.26
2236.94		1456.46		941.276	64.5368
593.387		1965.85		1447.27
900.975		2445.54		1207.57
745.98		1490.26	62.6099	1150.57
507.688		1954.25	64.5368	2213.04
1894.15		2577.34		2127.35
972.673		2176.84	0	488.884
1828.25		2676.33		2014.35
529.889		1303.17	81.9329	965.176
2382.04		688.281	68.942	1860.35
951.176		1004.77		900.975
1006.47		2348.24		1836.45
867.879		1795.16	74.411	1214.07
1335.27		2296.34		1450.66
584.482		2051.55		2901.33
941.98		1561.96	66.0379	1840.55
1575.96		1528.16		2377.94	53.3104
593.387		1969.95		801.276
833.377		799.578		1205.87
1584.16	97.2471	1880.15		571.889
859.678		1370.76	68.942	1317.17
1313.07		1812.55		445.186
1462.26	98.995	825.879		1311.37
715.578		4661.98		2037.55
1076.47		2421.64		2912.92
1570.16	77.3175	1916.35	70	1869.55
940.573		1703.66		2414.14
801.98		2284.74		1524.06
698.884		1810.85		1472.86
955.276		1796.85	64.5368	1801.25
585.186		1273.47	70.3491	1371.47
1277.57		1257.77		1060.77
722.784		1788.65		1572.56
1205.87		2556.83		1978.85
575.286		1548.66		1470.46
435.99		1181.97		1074.77
854.874		1080.57		643.588
1152.27		1195.97		1879.16
1153.97		1118.47		1521.37	0
635.387		2161.15		1566.06
901.678		1661.66	66.4078	930.673
610.08		2117.45		835.779	59.397
530.884		1566.06	70	1733.36
599.186		1601.56		1321.27
958.673		1092.17	68.942	1269.37
589.286		1034.47		1664.06
668.482		2095.25		1265.27
1249.57		1605.66	64.5368	1205.17
449.99		1432.56		1587.56
1950.15		2588.93		1709.46
682.482		2192.54		1279.97
885.98		1701.26	63	1763.06
497.789		1273.47		1622.06
685.879		989.075		1842.95
915.678		1862.75		1496.76
489.588		1349.27	66.0379	1019.48
529.186		2636.73		1960.05
410.392		2119.15	68.942	877.779
1856.25	75.3923	2171.04		1564.36
1265.27		1681.46	66.0379	1093.87	49
1016.37		2407.64		1908.15
773.98		1878.45	68.942	2084.35
579.387		1173.77		2399.44
596.784		1450.66		2580.73
773.98		952.874	66.4078	2085.35	66.0379
2499.14		1066.57		1955.95
1030.37		1749.06		2127.35
1249.57		1215.77	70	1647.66	57.7235
767.477		1335.27		2916.32
551.387		1940.25		2607.03
444.191		1472.16	49	1844.65
1184.37		2158.74		1518.26
609.085		1705.36		2089.45
710.482		1219.87	64.5368	1746.65
1398.76		1795.16		1492.66
1852.85	98.995	1197.67		1139.97
602.583		927.276		1685.56
549.688		2244.44		1483.76
1647.66		1245.47		1781.16
758.281		722.08		1777.76
519.286		2387.84		1472.86
937.176		2063.15		986.673	37.6962
630.583		485.487		1114.37
537.387		1725.16		1720.06
503.588		1917.35		2238.64
1561.96		1834.75		1433.56
767.477		1337.67	66.0379	2335.94
557.186		1125.97		1461.27
1181.97		1355.07		3417.22
927.276		1452.36		1331.17
1225.67		1124.27		2857.63	56.4358
858.975		1982.25		2182.64
1641.86	64.5368	1177.87		1512.46	88.5438
1152.27		2079.55		2246.84
598.482		3859		1277.57
421.99		1474.56	78.2624	1751.46	62.6099
694.784		1757.26		1223.97
1209.97	70	1880.15		1394.66
689.98		923.176		855.578
642.181		1788.65		1749.06
779.779		1265.27	68.942	1828.95
613.186		1629.56		969.276	0
670.181		1299.07		1167.97
1406.96		3592.01		1197.67
3036.52	98.995	1884.25		1657.56
656.884		1394.66	64.5368	1781.16
882.874		1862.75		1912.95
1341.07		1378.96	62.6099	1144.07	42
740.181		1969.95		1631.96
1402.86		2556.83		708.08
712.181	72.0694	1456.46	70.3491	1364.96
851.477		1974.05		590.985
1098.67		1476.26	66.0379	1343.47
627.186		1749.06		1781.16
1627.86		1255.37	63.3877	1299.07
545.588		1810.85		1204.17
1556.16	100.225	1303.17	63	1645.96
791.377		779.779		1675.66
495.387		1444.86		2292.24
565.387		553.085		1269.37
407.99		1482.06		989.075
1468.76		1392.96		663.387
1255.37		1048.47		3769.21
1086.37		1819.06		3247.52	70
1135.87		1904.75		2736.72
1950.15	63	1287.47	66.4078	914.975
1460.56		1753.16		1556.16
664.382		1422.66	59.808	664.382
2117.45		1892.45		2175.85
1197.67		914.975		1556.16
644.583		1345.17		1904.75
750.08		2016.05		1355.07	68.942
449.99		1320.27		750.08
909.176		2244.44		1616.26
713.879		1743.26	63	820.08
931.377		758.281		1508.36
1253.67		1342.06		1524.06
726.181		513.487		1011.28
678.382		1295.67		1044.37	59.808
1307.27		1532.26		1711.86
839.176		1387.87	0	718.683
2279.94		1872.65		2421.64
493.688		3537.71		1663.36
762.382		2926.92	81.6333	1919.75
797.879		1932.05		1552.06
406.291		1824.15		829.98	49
468.09		1608.06		1398.76
607.387		1096.27	66.0379	2031.75
1488.56		2507.34		2274.14
1578.36	68.942	3199.72		1560.26
1062.47		1564.36		700.583	155.425
440.09		2473.54		998.975
529.889		1045.08	62.6099	1846.35
517.588		1955.95	69.2965	1582.46
632.985		2532.93		2312.74
734.382		2003.75	68.942	2203.15
652.784		2051.55		3474.91
1052.57		1547.96	63.3877	1924.55
909.176		1131.77		2067.25
909.176		1753.16		2212.34
580.382		1239.67	63	1223.27	50.9608
705.678		942.975		1575.96	62.6099
891.779		2023.55		1279.27
646.985		1673.96		2029.35
1737.46		1341.07	49	2584.83
1066.57		1824.85		2091.15	66.4078
483.789		1253.67		2676.33
1528.16		396.392		1580.06	91.2688
927.276		1759.66		2628.53
935.477		2003.75		2141.35	64.5368
1096.27		1505.96	64.5368	1770.55
545.588		1263.57		1374.86
501.889		3637.41		2270.04
1195.97		3009.23	84.5813	1782.85	63.3877
1000.67		1810.85		1791.06
692.382		1580.06		1552.06
487.186		1253.67		1110.27	53.3104
855.578		2383.74		1341.07
2541.14		720.382		1622.06
603.286		1553.76		1892.45
468.09		1090.47	62.6099	1068.27
1510.06	71.3863	642.884		1430.86	59.397
965.176		1723.46		2340.04
1364.96		2524.73		1870.95	53.3104
1139.97		1134.17	75.3923	1840.55
641.186		1434.26		1366.66	59.397
718.683		2137.25		796.181
685.879		1621.36	66.4078	544.181
599.186		2688.63		1721.76
807.779		2213.04	59.808	1227.37
1814.95		1012.97		2104.44
797.879		1177.87		1048.47
556.482		1817.36		1324.66
620.683		2065.55		966.874
1443.17		2041.65		2618.63
786.281		1575.96	62.6099	2172.74
421.99		1514.16	70	1687.96
944.673		1952.55		2117.45	59.808
1594.06		1452.36	66.4078	1205.17
829.98		1822.45		1882.55
698.884		2037.55		1040.27
955.276		1533.96	64.5368	1145.77
756.583		1167.97		3536.01
579.387		1508.36		1155.38
607.387		3142.02		1705.36
431.889		2616.93	70	1430.86
942.975		1639.46		1608.06
455.789		1149.87	63	1418.56
746.683		789.678		2523.03	79.8123
603.286		1301.47		2606.33
1191.87		1826.55		2286.44
1167.97		1639.46		1026.97
647.98		1125.97	68.942	2546.93
831.678		1570.16		2023.55	70
521.688		1100.37	59.808	636.382
1501.86		628.884		1552.06
662.683		1150.57		1074.07	56
642.884		1777.06		1297.37
770.583		1287.47	62.6099	1663.36
1357.47		1456.46		2081.25
1020.47		1329.47		1516.56
1298.07		2306.24		1222.27
420.291		600.181		1062.47
447.588		2565.03		1183.67
1128.37		2127.35		2136.25
461.588		2473.54		1935.45
1542.16	119.616	1930.35	70.3491	1850.45
537.387		1732.36		2358.84
1130.07		993.176		2264.94
463.99		1173.77		2154.64
430.191		1275.17		1042.67
615.588		1448.26		624.784
1036.87		1806.75		678.382
723.779		1276.86	70	2064.55
511.789		1901.65		2903.02
688.985		1954.25		1271.77
609.085		2031.75		1519.96
1782.85		1189.18		1638.46
960.08		2596.43		1733.36
1571.86		3288.81		1894.15
935.477	89.0954	942.975		1329.47
887.678		1328.76	14	2399.44
797.879		1826.55		487.186
2409.34	81.6333	1222.56	200.205	1392.96
1777.06		2598.83		1108.57
649.387		3086.02		1765.46
1215.77		785.578		2733.33
2682.83		2455.44		1528.86
3175.82		529.186		1170.37
1307.27	95.2103	967.578		1912.25
473.889		1186.07		2033.45
945.377		1637.76		1524.06	63
448.291		1527.46		901.678
485.487		1135.87	63	1046.77
600.884		2670.53		693.789
1683.86		2171.04	63.3877	1496.76
807.075		1240.37		1204.87
1730.95		3179.92		1126.96
787.276		3424.71		509.387
497.789		801.98	150.296	2232.84
1239.67		1950.15		1645.26
1733.36		1932.75		2373.84
726.181		2082.94		2065.55
477.286		1595.76	62.6099	1092.17
770.583		1325.37		1586.56
503.588		980.874		485.487
4381.69		1464.66		1188.47
436.693		2644.93		2138.94
3325.01		1713.56		1761.36
628.884		1429.17		1482.06
1187.77		1920.45		2732.33
1003.08	73.0821	1331.17		1536.36
603.286		1249.57		1049.88
631.286		915.678		2073.04
702.281		1753.16		1649.36
646.281		1287.47		480.683
706.382		1267.67	56.4358	877.779
2493.34	78.2624	1257.77		2652.43
1876.05		1000.67		2145.45	62.6099
966.874	66.4078	1425.07		1688.95
903.377		3662.01		2228.74
3181.62		1782.85		1707.06	68.942
705.387		1255.37	70.3491	1647.66
1975.75		1339.37		1221.57
2137.95	242.992	1181.97		1643.56
627.186		1824.85		1498.46
821.779		1003.08		886.271	0
3410.71		2260.84		1233.17
2200.74	77	1758.95	63	421.99
1619.66		1673.26		1103.77
703.98		1538.06		1163.87
877.779		1167.97	63	1601.56
2660.63		1054.27	62.6099	921.477
684.884		1753.16		1627.86
1407.67		2030.05		1188.47
547.286		1452.36	56	2521.34
632.281		1968.25		533.99
747.678		1538.06		1954.25
1030.37		1436.66		1175.47
497.789		1358.46		1725.16
704.683		831.678		2224.64
1060.07		1389.57		1581.76
807.779		905.075	56	975.075
684.884		1546.26		974.372
599.186		2099.35		1749.76
622.382		1583.46	42.5793	1307.27
2376.24	70.3491	1148.17		1341.07
1791.06		1096.27		1408.66
1369.07		1750.75		710.482
910.874		1211.67	71.3863	1542.16
1824.85		1317.87		1134.17
839.879	106.621	1443.17	0	554.784
1012.97		1864.16		835.779
994.874		2065.55		2117.45
2646.63		1589.96	62.6099	1524.06
1585.86	63.3877	2085.35		1631.96
2141.35		1584.16	66.4078	1724.16
468.09		1800.95		473.889
1528.16		1291.57	66.4078	4240.69
719.678	71.3863	2276.54		2072.05
979.176		1757.26	68.942	2579.03
2676.33		1303.17		1677.36
1010.57		714.583		1834.75
1677.36		1892.45		3454.41
2220.54		1836.45		1785.26
627.186		1356.76	63	1922.15
2314.44		1111.97		1782.85
511.085		2337.64		1339.37	57.7235
1504.26	62.6099	1950.15		1388.57
820.08		1647.66		2939.23	64.5368
487.889		1146.47	64.5368	2591.34
497.789		1969.95		1528.86
966.171		1388.86	74.411	1967.55
1633.66		1944.35		2070.35
2260.84		1462.96	60.2163	1024.57
886.975		1281.67		2650.73
928.975		1599.86		2137.25	68.942
1580.06		1108.57	63	1589.96
513.487		1416.86		1086.37	63.3877
459.889		1325.37		1510.76
515.889		543.186		1309.67
739.477		1193.57		427.789
690.683		1830.65		1153.97
723.779		2272.44		1397.07
529.889		2214.74		1895.85
750.08		1869.26		1422.66	62.6099
871.276		1987.35	49	1191.87
565.387		2447.94		1112.67
603.286		1852.85		1695.46
594.382		666.784		1605.66
559.588		1639.46		1414.46
604.281		623.085		744.985
502.884		1136.57	62.6099	1401.17
670.884		1370.76		1493.37
477.99		857.276	59.808	1153.97
1383.07		2007.15		1880.15
554.784		2194.94		1397.07	0
779.779		1307.27		1800.25
634.683		3429.52		1616.26
714.583		1932.75		636.382
416.191		666.784		661.98
579.387		1627.86		2576.63
511.085		2019.45		2596.43
454.09		1331.17		2045.04
599.186		1906.45	62.6099	1373.87
593.387		2414.14		1649.36
1463.67		1386.46	42	1888.35
533.286		1926.25		1741.56
1181.97		1995.55		1045.08
877.075		1466.36	66.0379	1294.96
1446.56		2073.04		1482.76
914.975		1768.15		1156.37
2010.25		1010.57		1600.56
612.482		1476.26		1802.65
885.276		988.372		1257.77
1271.77		640.482		2091.15
686.583		984.975	64.5368	2151.25
559.588		2182.64		1679.76	59.808
569.487		1677.36	66.0379	1440.76	56.4358
833.377		1766.45		1900.65
613.186		1279.27	62.6099	453.387
777.377		2194.94		683.477
1315.47		1343.47		1687.26
656.884		1687.96		984.975	126.194
551.387		1683.16		2537.74
431.889		1784.55		1898.25
1378.96		1205.87	60.2163	631.578
1042.67		2811.53		889.377
531.588		2214.74	79.8123	798.583
1285.07		1669.86		1530.56
1126.67	70	2535.34		1490.96
575.286		1159.77		2013.65
956.975		903.377		1679.06
1685.56		1219.87		1372.46
445.889		1965.85		2448.93
1032.77		1470.46	68.942	1397.77
732.683		378.291		1682.16
676.683		1066.57		506.281
965.176		1922.15		2784.23
648.683		1420.96	66.0379	1740.85
1177.87		1308.96		1117.77
1046.77		2485.14		1314.76
810.181		1313.07		2453.74
993.176		1280.96		1704.36
837.477		2614.53		929.678
1580.06		2255.04		820.08
1158.07		2441.44		1802.65
613.186		1872.65	77	1128.37
1168.67		1271.07		2337.64
1173.77		1838.15		1042.67
976.774		1603.96		384.09
722.784		1130.07	60.2163	1729.26
1287.47		1522.36		1241.37	59.808
881.879		1056.67		764.08
515.186		1211.67		1149.87
903.377		3196.32		2212.34
589.286		2566.73	84	1580.06
507.688		642.884		1124.27	59.397
717.98		801.98		680.784
1138.27		899.276		584.191
1144.07		927.276		1752.45
1876.75		720.382		1339.37
1699.56		889.377		1888.35
762.382		1715.26		1912.25
1094.57		835.779		610.08
2063.15		1545.56	0	1028.67
1757.26	75.3923	2121.55		793.779
1480.36		2893.42		1221.57
468.09		2421.64		485.487
803.678		1913.95	66.0379	1078.87
743.578		1622.06		1522.36
473.889		1433.27		1371.47
1364.96		2109.25		1975.75
1172.07		1619.66	66.0379	1134.17
1785.26	100.225	2296.34		1460.56	68.942
586.884		1792.75	56.4358	1682.16
2133.15		1932.75		1146.47
2289.84	188.481	2572.53		1442.46
726.181		561.99		1739.86
1757.26		807.779		1190.17
1313.07	70	1768.85		2574.93
1219.87		1223.97	62.6099	2073.75	66.0379
613.186	78.2624	2029.35		843.276
654.482		1598.16		1747.36
1404.56		1922.15		1941.95
632.985		1538.06	63	1904.05
553.085		1028.67		1374.86
1026.97		1730.95		1895.85
632.985		1317.17		3118.12
693.085		792.08	59.397	2622.73	66.4078
1162.17		1213.37		2100.05
2105.15		941.276		464.985
1317.17	68.942	1661.66		1786.95
1584.16		1336.96		1484.46
1195.97		1102.07		1500.16
979.176		1514.16		1814.95
941.276		1112.67		538.382	28
745.98		634.683		1398.76
799.578		1573.27		721.085
1514.86		1719.36		1518.26
937.176	84	2262.54		1193.28
874.673		2091.85		2164.54
557.186		1739.16		1629.56
871.276		1946.05		1890.75
952.874		1999.65		3790.7
584.482		1042.67		1406.26
1446.56		1533.96		1958.35
1432.56		1285.77		1448.96	57.7235
738.482	70	1442.46		1671.56
906.774		952.874	21	1964.15
733.678		1530.56		1341.07
1971.65		1111.97		1669.16
663.678		1406.96		755.879
941.276		1561.96		1614.56
677.387		1028.67	69.2965	819.377	0
1687.26		772.281		2076.15
1006.47		1299.07		2531.94
1723.46		1134.17		1410.36
1080.57		1402.16		1533.96
1325.37		1689.66		1446.56
482.09	84.2912	887.678	62.6099	841.578
628.181		2033.45		965.176	53.3104
660.985		949.477		1914.65
1617.96		1480.36	74.411	2729.93
1042.67	73.0821	2127.35		2123.25
1056.67		1611.46	68.942	4266.29
895.176		1184.37		1045.08
1173.77		1112.67		3329.12	119
595.085		2037.55		810.181
719.678		1542.16	64.5368	2608.73
992.472		1730.95		2123.25	53.3104
970.975		1229.77	63.3877	2545.24
1369.07		3307.62		2007.85	66.4078
806.08		1768.85		1721.06
670.884		810.181		1002.37
1172.07		695.779		2012.94
857.276		1422.66		1494.36	64.5368
620.683		3536.01		1098.67
1840.55		1380.66		1195.97
477.99		2991.13		2171.04
2138.94	74.411	1155.67		2698.53
1554.46		1154.67		1303.87
670.884		1118.47		1540.46
632.281		1341.07		1432.56
1297.37		1076.47		1323.67
857.276		1765.46		1894.15
1227.37		1384.76		1975.75
895.176	64.5368	1271.07		1378.96	66.4078
715.578		1710.16		1078.17
815.98		899.276		1341.07
1742.26		2335.24		1841.26
475.588		718.683		2129.04
483.789		1074.77		1572.56
483.789		1871.95		1629.56	66.0379
1283.37		2670.53		1303.17
1317.17		1726.85		1669.86
1444.86		2007.85		2410.04
2023.55		1516.56	59.397	1876.75	69.2965
1715.26		2192.54		787.98
903.377		2089.45		1102.07
1405.27		1687.26	66.0379	2085.35
632.985		1552.06		1339.37
1359.17	109.344	1524.06		1270.07
545.588		1072.37	54.6718	1789.36
479.688		1014.67	68.942	1167.97
1022.87		1932.05		1338.66
562.985		1767.16		1558.56
744.281		1229.77		1714.55
1074.77		2608.03		1283.37
1028.67		2389.54		1271.77
899.276		686.583		811.879
821.779		1539.76		778.08
670.181		1025.28	66.0379	1597.46
652.784		3987.7		1436.66
1219.87		3367.01	81.6333	829.276
596.784		2615.24		1612.16
787.98		1201.77		1514.16
998.271		1677.36		1031.08	62.6099
895.176		1195.97	62.6099	1538.06
806.08		533.286		2996.92
796.181		1333.57		2159.45
786.281		1014.67		1353.37
1786.95	123.843	1882.55		889.377
786.281		1398.76	62.6099	1425.07
1066.57		1968.25		2224.64
773.98		1436.66	68.942	1580.06
1336.96		2117.45		2441.44
493.688		1609.76	69.2965	1761.36	0
1504.26		2377.94		2230.44
551.387		1896.55	63.3877	1128.37
1504.26	84.2912	407.99		1522.36
861.377		2743.93		1359.17
935.477		1739.16		1279.27
895.176		1981.55		773.98	63
893.477		1219.87	68.942	745.98
558.884		1428.46	74.411	1292.56
848.08		2059.75		728.583
1359.87		1622.06		1599.86
2099.35		1542.86		1128.37	56.4358
2073.75		1432.56		1912.25
1124.27		2542.83		1851.16
1259.47		2507.34		1228.07
1301.47		1995.55	64.5368	2694.14
1273.47		1862.75		1285.07	71.3863
919.075	73.0821	1383.07	56	3084.32
689.98		1719.36		1771.26
2909.53		1584.16		1406.26	0
1215.77		1086.37	57.7235	1951.85
1167.97	63	1674.95		1631.96
694.08		1301.47		1876.05
1623.76	105	855.578		1153.97
806.08		1916.35		2049.85
1357.47		692.382		1516.56
835.075		1715.26		694.784
1560.26		1207.57	64.5368	1475.27
1363.27	66.0379	682.482		2165.95
853.879		1064.87		1498.46
697.477		2099.35		3489.91
670.884		2373.84		2279.94
901.678		1864.45	68.942	1537.36
1152.27		2047.45		1212.37
848.08		1725.16		2982.92
535.688		1239.67	56	1325.37
1078.17		1912.25		2236.94
747.678		1325.37		1512.46
1336.96		1846.35		1881.85
1021.18		2799.93		1884.25
1243.77		1054.27		1946.05
1100.37		2065.55		2672.23
720.382		1193.57		1253.67
454.09		1360.86		1653.46
666.784		1534.66		2091.15
990.774		893.477	75.3923	1800.95
992.472		2656.53		2021.85
966.874		2113.35	70	793.779
1637.76		778.08		2164.54
627.186		4234.19		1617.26	70
1023.58		637.085		1283.37
895.879		1763.06		1619.66
789.678		1297.37		1563.66	66.0379
1120.17		1249.57		2617.93
680.784		1255.37		573.588
558.884		2105.85		632.985
1176.17		1560.26		1050.87
1317.17		1090.47	56.4358	1687.26
1347.57		1616.26		1146.47	68.942
1092.17	63	734.382		1406.96
833.377		2262.54		2123.25
1243.77		1783.56	44.2719	1383.07
688.281		1541.46	14	1955.95
670.884		2027.65		1256.77
1116.07		1350.96		788.683
934.774		1394.66	42	567.085
962.774		1911.26		723.075
582.784		499.487		1552.06
676.683		814.281		2273.44
416.191		1602.26		1521.66
933.075		1834.75		1711.16
1317.17		1355.07	64.5368	802.683
737.779		590.985		1756.55
595.085		2276.54		1588.26
821.075		1796.85	64.5368	1694.75
1462.96		841.578		2271.74
1176.17		1571.86		1656.56
848.08		1076.47	66.4078	1989.75
893.477		1723.46		1705.36
994.874		3100.02		2492.63
875.377		2204.84		1470.46
989.075		2570.83	70	1608.06
1267.67		545.588		712.884
1118.47	81.9329	1735.06		1722.75
604.985		1251.27	59.808	1250.27
541.487		1888.35		1426.76
623.085		1335.27	74.411	989.075
451.688		1767.16		1355.07
444.191		1924.55		557.889
1243.77		1096.27		714.583
563.688		1796.85		1579.07
551.387		1231.47	72.0694	808.774
1554.46		1440.76		1677.36
1277.57		839.879		2248.54
519.286		1771.26		1711.86
1227.37		714.583		2259.15
1012.27	78.2624	1172.07		1239.67
632.281		638.784		1582.46
970.975		2513.84		1773.66
1687.26		827.578		2741.53
779.779		1852.85		491.286
1311.37	66.4078	1331.17	71.3863	741.588
1163.87	68.942	1781.16		1946.75
750.08		1024.57		1663.36	135.192
966.874		1066.57		1626.16
1004.77		1353.37		2132.15
863.075		1661.66		1877.46	0
809.477		779.779		709.075
736.08		759.98		1177.87
1128.37		1954.25		810.181
965.176		1743.26		3309.32
435.99		2363.94		1800.95
675.98		1259.47	64.5368	1283.37
712.181		1800.95		1516.56
1273.47		1615.56		2433.94
1190.17		1299.77	66.0379	1301.47
1219.87		1096.27	68.942	1282.66
1090.47	64.5368	2807.43		1011.28
585.186		1687.26		2314.44
725.477		1155.67	70.3491	1799.26
1223.97		1707.06		1502.56
803.678		1717.66		1992.85
1332.86		1195.97	68.942	1404.56
855.578		2151.25		1596.46
487.889		2801.63		1561.96
593.387		2254.34	70.3491	1056.67	66.0379
1349.27		2403.54		537.387
924.874		1908.15	64.5368	2778.43
934.774		1760.65		1103.77
1275.87		1280.96	62.6099	1532.26	0
624.784		634.683	35	2017.75
600.884		1086.37		2250.24	66.4078
459.889		1606.36		1265.97
565.387		2185.04		1268.66
526.784		1916.35		2471.84
1926.25	68.942	1426.76	64.5368	759.98
1411.07		1637.76		1457.17	107.079
1448.26		1116.07	64.5368	4383.39
540.784		2320.24		2742.23	68.942
1768.85	63	1744.95	77	1898.25
1261.17		3517.91		1474.56
910.874		1609.76		1118.47
1308.96		1191.87		1044.37
849.779		1574.26		1195.97
642.884		1844.65		813.578
824.181		1331.17	70	1601.56
435.99		1106.17		976.774
555.487		1404.56		1377.27
2411.74		1719.36		1667.46
584.482		1215.77	63	1181.97	62.6099
782.181		1752.45		1022.87
1008.87		1627.86		1155.67
923.176		1134.17	62.6099	1834.75
843.276		1830.65		1333.57
1096.27		1612.16		1281.67
923.176		1802.65		1875.76
482.09		1305.57	64.5368	2202.44
412.09		1173.77		780.482
703.98		1768.85		1273.47
676.683		1267.67	64.5368	1407.96
1456.46		2007.85		2461.94
1139.97		1512.46	63	1956.65
833.377		1118.47		1312.07
539.789		1918.05		1483.76
678.382		1805.06		1765.46
907.477		603.286		1902.35
555.487		1570.16		1744.95
596.08		764.08		1685.56
1012.97		1476.26	63	1038.57
565.387		1982.25		1350.96
634.683		2039.95		1273.47
895.176		1538.06	56	2254.34
871.276		716.281		445.186
1289.17		2193.25		1490.26
724.482		1947.75		975.075
1322.96	93.9149	1576.66	81.6333	1301.47
632.985		2322.64		2570.83
998.271		1809.16	63	1110.27
731.98		469.789		1621.36
1402.86	64.5368	527.487		1175.47
871.276		2322.64		2368.04
1277.57		754.181		1546.26
941.276		567.085		1375.57
493.688		1038.57		1138.27
765.779		2541.14		585.889
873.678		2041.65	57.7235	1496.06
769.176		640.482		970.975
634.683		2093.55		1538.06
912.573		1570.16	68.942	1301.47
935.477		1595.76		2335.94
1058.37		1068.27	68.942	3002.72
831.678		2133.15		2509.03	63
688.985		1643.56	66.0379	1404.56
565.387		626.482		2183.35
1096.27		1072.37		1267.67
753.477		1357.47		1713.56	62.6099
969.276		891.779	56	849.075
750.08		1834.75		2161.15
1560.26		1329.47	68.942	1363.27
486.191		1301.47		1080.57
871.276		2169.35		2513.84
1040.97		1663.36	64.5368	537.387
990.774		1359.17		1711.86
1124.27		666.784		1243.77
1363.27		1675.66		970.975
2190.84		1317.17		1693.06
609.085		4659.58		755.176
671.879		2176.84		1148.17
857.276		2152.94		501.889
3395.01		1623.76	70	1321.27
3043.02		1124.27	420.583	1452.36
459.889		2180.94		3058.72
811.176		1663.36	68.942	2041.65
975.075		2127.35		1305.57
893.477		1645.96	63.3877	1708.75
935.477		2127.35		530.884
905.779		1597.46	71.3863	1834.75
598.482		1834.75		1713.56
444.191		1355.07	66.0379	2017.75
511.789		2548.63		2604.63
580.382		1486.16		1657.56
646.281		1822.45		1757.96
622.382		1373.17		477.286
1316.46	97.2471	618.985		3835.11
561.286		1223.27		741.879
420.291		2085.35		2365.64
511.789		1594.06	64.5368	979.176
1277.57	60.2163	1510.06		1983.95
764.08		1005.48	62.6099	1562.95
454.09		3779.11		1629.56
630.583		624.784		2314.44
702.281		1231.47		1984.65
849.075		1941.95		1505.96	7
941.276		1474.56		1965.85
1082.27		989.075		1805.06	66.0379
1211.67		1882.55		1874.35
855.578		1411.07	64.5368	1142.37
2604.63		1862.75		1398.76	54.6718
695.779		1036.87		795.477
1457.17		994.874	21	1834.75
1589.96		1452.36		811.879
627.186	68.942	1953.55		1198.37
994.874		1481.36	7	853.176
497.789		1297.37		1174.47
657.879		1677.36		1729.26
1649.36	133.735	1524.76		3044.72
620.683		1508.36		2078.84	113.952
660.985		1350.96		631.286
900.975		1024.57	56	1010.57
949.477		845.678	64.5368	2562.63
676.683		1056.67		725.477
416.191		2264.24		1606.36
804.382		1772.95	64.5368
961.075		937.176
781.477		1245.47
2001.35		2821.43
994.874		1723.46
1489.27		1197.67	70
863.075		1261.87
728.583		911.578
1050.87		1193.57
895.176		3450.31
1130.07		2168.64
1369.07		604.985
753.477		1703.66
871.98		1251.27	49
1042.67		975.075
746.683		740.181
1038.57
847.377
533.286
434.291
658.583
1283.37	103.354
473.889
1273.47
459.889
479.688
1325.37
792.08
533.286
511.789
781.477
1456.46	93.3916
762.382
1229.77
603.286
604.985
1792.75
1950.15	98
1062.47
1148.17
1012.27
511.789
525.789
1345.17	84.2912
656.884
846.673
1786.95
1633.66
793.779
593.387
1100.37
1426.76
800.281	105
596.784
2041.65
449.99
1319.57	66.4078
761.678
1191.87
1341.07
567.085
730.281
1239.67
612.482
1265.27
799.578
976.774
785.578
790.382
637.085
694.784
1197.67	72.0694
640.482
545.588
1323.67
786.281
445.889
1052.57
700.583
797.176
430.191
1632.95
461.588
948.774
1060.77
773.98
429.487
574.583
646.985
855.578
730.281
1068.27
681.779
927.276
574.583
1080.57
984.975
1303.87
790.382
656.884
1470.46	100.955
469.085
1257.77
2441.44
2580.73
2421.64	119.206
1482.06
1422.66
1506.66
733.678
1802.65
503.588
1279.27
541.487
645.99
869.578
738.482
1293.27
710.482
4060.8
623.085
1615.56
775.678
736.08
716.281
1221.57
638.08
845.678
572.884
730.281
1010.57
723.779
817.678
562.281
706.382
1062.47
497.789
660.985
551.387
607.387
710.482
2486.54	172.177
990.774
911.578
1420.96
1762.06
682.482
969.276
1176.17
1420.96
489.588
810.181
1283.37
980.874
1673.26
821.779	114.809
753.477
1092.17
867.176
431.889
645.286
617.286
1347.57
402.191
652.784
801.98
1890.05
1432.56
703.98
1149.87
931.377
820.08
4204.49
545.588
1560.26
416.191
720.382
646.985
959.377
473.889
565.387
471.487
1138.27
956.975
603.286
2656.53	66.4078
2157.04
533.286
905.075
885.276
1543.86	125.22
507.688
564.683
589.286
853.176
704.683
648.683
989.075
1293.27
1770.55
475.588	70.3491
1223.27	91
563.688
2511.44
610.784
1277.57
443.487
626.482
521.688
793.779
1615.56
1193.57
2616.93
1749.06
420.291
1112.67
1892.45
587.588	66.4078
1378.96
421.99
634.683
726.181
2158.04
668.482
576.985
891.075
505.286
829.276
587.588
1936.15
537.387
1305.57
491.286
1225.67
775.678
546.583
702.281
2292.24
489.588
851.477
1243.77
[truncated: 4,138 more rows]
