# Supplementary material for: Structural plasticity of bacterial ESCRT-III protein PspA in higher-order assemblies
Source: Nat Struct Mol Biol. 2024 Aug 16;32(1):23–34. doi: 10.1038/s41594-024-01359-7 (PMC11746142; doi:10.1038/s41594-024-01359-7)
Supplement: Supplementary file 12 — Statistical Source Data. [file 41594_2024_1359_MOESM12_ESM.xlsx]

## Sheet: A
	SynPspA + ATP	SynPspA + ATP (pre-folded)
Diameter [Å]	Relative abundance [%]	Relative abundance [%]
170	0	0
181.3	6.8	2.5
201.5	10.1	4.1
214.5	14.2	31
233.2	10.6	7.5
250.4	11.8	38.3
268.4	16.4	16.6
279.5	8.4	0
291.3	8.4	0
306	6.3	0
317	4.7	0
345	0.2	0
366	1.9	0
376	0	0
398	0	0
420	0	0

## Sheet: C
	SynPspA + ADP	SynPspA + AMPPCP
Diameter [Å]	Relative abundance [%]	Relative abundance [%]
170	0	0
181.3	4.5	5.2
201.5	7.6	8.1
214.5	16.2	16.1
233.2	20.4	27.2
250.4	32.9	25.4
268.4	14.3	18.1
279.5	4.1	7.1
291.3	0	0
306	0	0
317	0	0
345	0.9	0.3
366	0.8	0.6
376	1.1	0.6
398	1.5	0
420	0	0

## Sheet: E
	SynPspA + ATP	SynPspA + ATPyS
Diameter [Å]	Relative abundance [%]	Relative abundance [%]
170	0	0
181.3	6.8	7.9
201.5	10.1	15.4
214.5	14.2	16
233.2	10.6	16.8
250.4	11.8	16.3
268.4	16.4	16.6
279.5	8.4	6.5
291.3	8.4	4.5
306	6.3	0
317	4.7	0
345	0.2	0
366	1.9	0
376	0	0
398	0	0
420	0	0
